# Supplementary material for: A quantitative, Bayesian-informed approach to gene-specific variant classification: Updated Expert Panel recommendations improve classification of TP53 germline variants for Li-Fraumeni syndrome
Source: Genome Med. 2025 Oct 22;17:128. doi: 10.1186/s13073-025-01536-3 (PMC12548217; doi:10.1186/s13073-025-01536-3)
Supplement: Supplementary file 1 — Additional file 1: Table S1. SpliceAI predictions and experimental splice data used to inform strengths for GT-AG +/-1,2 dinucleotide splice site variants in the TP53 VCEP Specifications v2 (.xls). [file 13073_2025_1536_MOESM1_ESM.xlsx]

## Sheet: Table S1
Table S1. SpliceAI predictions and experimental splice data used to inform strengths for GT-AG +/-1,2 dinucleotide splice site variants in the TP53 VCEP Specifications v2
Exon	Exon size (bp)	Transcript variant	Δ score AL	AL mRNA Position	Δ score DL	DL mRNA Position	Δ score AG	AG mRNA Position	Δ score DG	DG mRNA Position	SpliceAI prediction 1	SpliceAI prediction 2	SpliceVault/Experimental splicing data	Splicing data source	Proposed PVS1 evidence strength (TP53-ACMG v2)	Rationale supporting PVS1 evidence strength
1	114	WT donor											∆(E1q81)	https://kidsneuro.shinyapps.io/splicevault/
1	114	c.-29+1G>C	0.01	-2229	0.98	1	0.05	-963	0.67	82	∆(E1q81)		no experimental splicing data identified		PVS1_N/A	based on ∆(E1q81) prediction not targeting coding sequences
1	114	c.-29+1G>T	0.01	-2229	0.98	1	0.05	-963	0.68	82	∆(E1q81)
1	114	c.-29+1G>A	0.01	-2229	0.98	1	0.05	-963	0.66	82	∆(E1q81)
1	114	c.-29+2T>A	0.01	-2228	0.98	2	0.05	-962	0.67	83	∆(E1q81)
1	114	c.-29+2T>C	0.01	-2228	0.98	2	0.05	-962	0.67	83	∆(E1q81)
1	114	c.-29+2T>G	0.01	-2228	0.98	2	0.05	-962	0.67	83	∆(E1q81)
2	102	WT acceptor											∆(E2p3) (21.7%) + ∆(E2) (0.5%)	https://kidsneuro.shinyapps.io/splicevault/
2	102	c.-28-2A>G	1	-2	0	-103	0.71	-9	0.02	-430	∆(E2p7)		no experimental splicing data identified		PVS1_N/A	based on ∆(E2p7) and ∆(E2p3) prediction not targeting coding sequences
2	102	c.-28-2A>C	1	-2	0	-103	0.8	-9	0.01	-430	∆(E2p7)
2	102	c.-28-2A>T	1	-2	0	-103	0.73	-9	0.01	-430	∆(E2p7)
2	102	c.-28-1G>T	1	-1	0	-102	0.74	-8	0.02	-429	∆(E2p7)
2	102	c.-28-1G>A	1	-1	0	-102	0.61	-8	0.01	-429	∆(E2p7)
2	102	c.-28-1G>C	1	-1	0	-102	0.77	-8	0.02	-429	∆(E2p7)
2	102	WT donor											∆(E2) (0.5%)	https://kidsneuro.shinyapps.io/splicevault/
2	102	c.74+1G>C	0.32	99	1	1	0	-1549	0.03	32	∆(E2)		no experimental splicing data identified		PVS1_Strong	based on ∆(E2) prediction that targets star codon and closest potential star codon at p.Met40 in exon 4
2	102	c.74+1G>T	0.32	99	0.99	1	0	-1549	0.04	32	∆(E2)
2	102	c.74+1G>A	0.31	99	0.99	1	0	-1549	0.03	32	∆(E2)
2	102	c.74+2T>A	0.26	100	1	2	0	-1548	0.03	-325	∆(E2)
2	102	c.74+2T>C	0.22	100	0.99	2	0	14	0.03	-325	∆(E2)
2	102	c.74+2T>G	0.32	100	1	2	0	-1548	0.04	33	∆(E2)
3	22	WT acceptor											∆(E3) (0.3%)	https://kidsneuro.shinyapps.io/splicevault/
3	22	c.75-2A>G	0.99	-2	0.11	116	0.04	214	0	-1551	▼I2		▼I2 (MutSpice DB)	https://brb.nci.nih.gov/splicing/	PVS1 (RNA)	▼I2 (introduces in-frame TGA) is PTC_NMD
3	22	c.75-2A>C	0.99	-2	0.07	116	0.04	214	0.01	-1551	▼I2		no experimental splicing data identified		PVS1	not clear prediction, but both ∆(E3) and ▼I2 (introduces in-frame TGA) are PTC_NMD
3	22	c.75-2A>T	0.99	-2	0.03	-23	0.04	214	0.01	-1551	∆(E3)		no experimental splicing data identified		PVS1	not clear prediction, but both ∆(E3) and ▼I2 (introduces in-frame TGA) are PTC_NMD
3	22	c.75-1G>T	0.99	-1	0.03	117	0.04	215	0	-1550	▼I2		▼I2 (MutSpice DB)	https://brb.nci.nih.gov/splicing/	PVS1 (RNA)	▼I2 (introduces in-frame TGA) is PTC_NMD
3	22	c.75-1G>A	0.99	-1	0.06	117	0.04	215	0.01	-1550	▼I2		no experimental splicing data identified		PVS1	not clear prediction, but both ∆(E3) and ▼I2 (introduces in-frame TGA) are PTC_NMD
3	22	c.75-1G>C	0.99	-1	0.03	117	0.04	215	0	-1550	▼I2		no experimental splicing data identified		PVS1	not clear prediction, but both ∆(E3) and ▼I2 (introduces in-frame TGA) are PTC_NMD
3	22	WT donor											∆(E3) (0.3%) + ∆(E3_E4) (0.1%)	https://kidsneuro.shinyapps.io/splicevault/
3	22	c.96+1G>C	0.29	22	1	1	0.01	-1427	0.34	-11	∆(E3)	▼(E3q12)	no experimental splicing data identified		PVS1	∆(E3) and ▼I3 are PTC_NMD//▼(E3q12) in-frame supporting PVS1_N/A not considered because not observed by Smeby et al 2019 PMID: 31092812 nor in SpliceVault
3	22	c.96+1G>T	0.35	22	1	1	0.01	238	0.14	-11	∆(E3)	▼(E3q12)	no experimental splicing data identified		PVS1
3	22	c.96+1G>A	0.34	22	1	1	0.01	-1427	0.25	-11	∆(E3)	▼(E3q12)	▼I3 (MutSpice DB)	https://brb.nci.nih.gov/splicing/	PVS1 (RNA)
													∆(E3) (Smeby et al 2019 PMID: 31092812)	PMID: 31092812
3	22	c.96+2T>A	0.3	23	1	2	0.01	-1426	0.45	-10	∆(E3)	▼(E3q12)	no experimental splicing data identified		PVS1
3	22	c.96+2T>C	0.22	23	0.89	2	0.01	-1426	0.28	-10	∆(E3)	▼(E3q12)	no experimental splicing data identified		PVS1
3	22	c.96+2T>G	0.5	23	1	2	0.01	-1426	0.23	-10	∆(E3)	▼(E3q12)	no experimental splicing data identified		PVS1
4	279	WT acceptor											∆(E4) (1.2%) + ∆(E4p19) (0.3%)+∆(E3_E4) (0.1%)	https://kidsneuro.shinyapps.io/splicevault/
4	279	c.97-2A>G	0.99	-2	0.14	-80	0.79	-21	0.01	-1420	∆(E4p19)		no experimental splicing data identified		PVS1	No clear prediction, but all support PVS1. ∆(E4p19) and ▼I3 are PTC_NMD. ∆(E4) in-frame, but deletes TS-2, PRD, and part of DNA binding domain
4	279	c.97-2A>C	0.99	-2	0.16	-80	0.81	-21	0.01	-1420	∆(E4p19)		∆(E4). (Butz et al, 2022 PMID: 35419288). Gel in figure 3 compatible with addittional minor outcomes (cryptic acceptor site in exon 4 and perhaps intron 3 retention). Clinical data suggesting this in-frame is pathogenic PMID: 35419288	PMID: 35419288	PVS1 (RNA)	∆(E4p19) and ▼I3 are PTC_NMD. ∆(E4) in-frame, but deletes TS-2, PRD, and part of DNA binding domain
4	279	c.97-2A>T	0.99	-2	0.16	-80	0.82	-21	0.01	-1420	∆(E4p19)		∆(E4) (Lai et al, 1993 PMID: 8384081)	PMID: 8384081	PVS1 (RNA)	No clear prediction, but all support PVS1. ∆(E4p19) and ▼I3 are PTC_NMD. ∆(E4) in-frame, but deletes TS-2, PRD, and part of DNA binding domain
4	279	c.97-1G>T	0.99	-1	0.16	-79	0.82	-20	0.01	-1419	∆(E4p19)		no experimental splicing data identified		PVS1	No clear prediction, but all support PVS1. ∆(E4p19) and ▼I3 are PTC_NMD. ∆(E4) in-frame, but deletes TS-2, PRD, and part of DNA binding domain
4	279	c.97-1G>A	0.99	-1	0.16	-79	0.8	-20	0.01	-1419	∆(E4p19)		∆(E4p19)+∆(E4) (Varley et al, 2001 PMID: 11420676; Varley et al, 1998 PMID:9792154)	PMID: 11420676; PMID:9792154	PVS1 (RNA)	∆(E4p19) and ▼I3 are PTC_NMD. ∆(E4) in-frame, but deletes TS-2, PRD, and part of DNA binding domain
													∆(E4p19)+▼I3 (MutSpice DB)	https://brb.nci.nih.gov/splicing/
													∆(E4p19) (15%)+∆(E4)(85%) Fortuno et al 2025 PMID: 39780207	PMID: 39780207
4	279	c.97-1G>C	0.99	-1	0.16	-79	0.81	-20	0.01	-1419	∆(E4p19)		no experimental splicing data identified		PVS1	No clear prediction, but all support PVS1. ∆(E4p19) and ▼I3 are PTC_NMD. ∆(E4) in-frame, but deletes TS-2, PRD, and part of DNA binding domain
4	279	WT donor											∆(E4) (1.2%) + ∆(E4q200) (0.9%)+▼(E4q391) (0.4%)+▼(E4q109) (0.2%)	https://kidsneuro.shinyapps.io/splicevault/
4	279	c.375G>A	0.11	74	0.58	0	0	-1040	0.24	200	∆(E4q200)		∆(E4q200)+▼I4 (Pinto et al, 2022 PMID: 34675114)	PMID: 34675114	PVS1 (RNA)	∆(E4q200), ▼I4, ∆(E4q62), ▼(E4q391) are PTC_NMD
													∆(E4q200)+∆(E4q62)+▼(E4q391) (Varley et al, 2001, PMID: 11420676)	PMID: 11420676
4	279	c.375+1G>C	0.11	75	0.98	1	0.01	-1039	0.23	201	∆(E4q200)		no experimental splicing data identified		PVS1	∆(E4q200), ▼I4, ∆(E4q62), ▼(E4q391) are PTC_NMD
4	279	c.375+1G>T	0.11	75	0.98	1	0.01	-1039	0.22	201	∆(E4q200)		▼I4 (MutSpice DB)	https://brb.nci.nih.gov/splicing/	PVS1 (RNA)	∆(E4q200), ▼I4, ∆(E4q62), ▼(E4q391) are PTC_NMD. ▼(E4q48)
4	279	c.375+1G>A	0.1	75	0.98	1	0.01	-1039	0.21	-47	▼(E4q48)		∆(E4q200) (Pinto et al, 2022 PMID: 34675114)	PMID: 34675114	PVS1 (RNA)	∆(E4q200), ▼I4, ∆(E4q62), ▼(E4q391) are PTC_NMD//▼(E4q48) prediction ignored as lacks experimental support
													▼I4 (MutSpice DB)	https://brb.nci.nih.gov/splicing/
4	279	c.375+2T>A	0.09	76	0.98	2	0.01	-1038	0.28	-46	▼(E4q48)		no experimental splicing data identified		PVS1	∆(E4q200), ▼I4, ∆(E4q62), ▼(E4q391) are PTC_NMD//▼(E4q48) prediction ignored as lacks experimental support
4	279	c.375+2T>C	0.1	76	0.97	2	0.01	-1038	0.22	-46	▼(E4q48)		▼I4 (MutSpice DB)	https://brb.nci.nih.gov/splicing/	PVS1 (RNA)	∆(E4q200), ▼I4, ∆(E4q62), ▼(E4q391) are PTC_NMD//▼(E4q48) prediction ignored as lacks experimental support
4	279	c.375+2T>G	0.11	76	0.98	2	0.01	-1038	0.22	202	∆(E4q200)		▼I4 (MutSpice DB)	https://brb.nci.nih.gov/splicing/	PVS1 (RNA)	∆(E4q200), ▼I4, ∆(E4q62), ▼(E4q391) are PTC_NMD
4	279	c.375+5G>A											▼I4 (Smeby et al 2019 PMID: 31092812)	PMID: 31092812
5	184	WT acceptor											∆(E5p21) (0.2%)	https://kidsneuro.shinyapps.io/splicevault/
5	184	c.376-2A>G	1	-2	0.04	98	0.96	-23	0.04	-384	∆(E5p21)		∆(E5p21) +▼I4 (MutSpice DB)	https://brb.nci.nih.gov/splicing/	PVS1 (RNA)	▼I4 is PTC_NMD. ∆(E5p21) short in-frame p.(Tyr126_Lys132del) targeting p.Ser127Tyr and p.Lys132Asp are pathogenic expert panel
													∆(E5p21) +▼I4 (Chappuis et al, 1999 PMID: 10567903)	PMID: 10567903
5	184	c.376-2A>C	1	-2	0.04	98	0.99	-23	0.04	-384	∆(E5p21)		∆(E5p21) +▼I4 (MutSpice DB)	https://brb.nci.nih.gov/splicing/	PVS1 (RNA)
													∆(E5p21) +▼I4 (Chappuis et al, 1999 PMID: 10567903)	PMID: 10567903
5	184	c.376-2A>T	1	-2	0.04	98	0.99	-23	0.04	-384	∆(E5p21)		∆(E5p21) +▼I4 (MutSpice DB)	https://brb.nci.nih.gov/splicing/	PVS1 (RNA)
													∆(E5p21) +▼I4 (Tanaka et al 1996 PMID: 8575860)	PMID: 8575860
5	184	c.376-1G>T	1	-1	0.04	99	0.99	-22	0.04	-383	∆(E5p21)		∆(E5p21) +▼I4 (MutSpice DB)	https://brb.nci.nih.gov/splicing/	PVS1 (RNA)
													∆(E5p21) (Smeby et al 2019 PMID: 31092812)	PMID: 31092812
5	184	c.376-1G>A	1	-1	0.04	99	0.98	-22	0.05	-383	∆(E5p21)		∆(E5p21) (Pinto et al, 2022 PMID: 34675114)	PMID: 34675114	PVS1 (RNA)
													∆(E5p21) +▼I4 (MutSpice DB)	https://brb.nci.nih.gov/splicing/
													∆(E5p21) +▼I4 (Chappuis et al, 1999 PMID: 10567903)	PMID: 10567903
													∆(E5p21) (Smeby et al 2019 PMID: 31092812)	PMID: 31092812
													∆(E5p21) (100%) Fortuno et al 2025 PMID: 39780207	PMID: 39780207
5	184	c.376-1G>C	1	-1	0.04	99	0.98	-22	0.04	-383	∆(E5p21)		no experimental splicing data identified		PVS1
5	184	WT donor											∆(E5q46) (0.4%)	https://kidsneuro.shinyapps.io/splicevault/
5	184	c.559G>A	0.12	-99	0.05	0	0.01	1566	0.56	46	∆(E5q46)		∆(E5q46) (89%) (Fortuno et al 2025 PMID: 39780207)	PMID: 39780207
5	184	c.559G>C	0.17	-99	0.1	0	0.01	1566	0.4	46	∆(E5q46)		∆(E5q46) (100%) (Fortuno et al 2025 PMID: 39780207)	PMID: 39780207
5	184	c.559G>T	0.1	-99	0.02	0	0.01	1566	0.4	46	∆(E5q46)		∆(E5q46) (70%)+ ▼I5 (5%) (Fortuno et al 2025 PMID: 39780207)	PMID: 39780207
5	184	c.559+1G>C	0.27	-98	1	1	0.01	650	0.72	47	∆(E5q46)		∆(E5q46) (Kikukawa et al, 1998 PMID: 9504641)	PMID: 9504641	PVS1 (RNA)	both ∆(E5q46) and ▼I5 (introduces in-frame TGA) are PTC_NMD
5	184	c.559+1G>T	0.26	-98	1	1	0.01	650	0.77	47	∆(E5q46)		▼I5 (MutSpice DB)	https://brb.nci.nih.gov/splicing/	PVS1 (RNA)
													∆(E5q46) (Tanaka et al 1996 PMID: 8575860)	PMID: 8575860
5	184	c.559+1G>A	0.28	-98	1	1	0.01	650	0.66	47	∆(E5q46)		▼I5 (MutSpice DB)	https://brb.nci.nih.gov/splicing/	PVS1 (RNA)
													▼I5 (15%) + ∆(E5q46) (25%)(Smeby et al 2019 PMID: 31092812)	PMID: 31092812
													▼I5 (6%) + ∆(E5q46) (91%)Fortuno et al 2025 PMID: 39780207	PMID: 39780207
5	184	c.559+2T>A	0.28	-97	1	2	0.01	651	0.65	48	∆(E5q46)		▼I5 (MutSpice DB)	https://brb.nci.nih.gov/splicing/	PVS1 (RNA)
5	184	c.559+2T>C	0.28	-97	0.98	2	0.01	651	0.56	48	∆(E5q46)		no experimental splicing data identified		PVS1
5	184	c.559+2T>G	0.25	-97	1	2	0.01	651	0.82	48	∆(E5q46)		no experimental splicing data identified		PVS1
6	113	WT acceptor											∆(E6) (2.8%)+∆(E6p17) (1.2%)	https://kidsneuro.shinyapps.io/splicevault/
6	113	c.560-11_-1del	0.98	0	0.23	-112	0.36	-17	0		∆(E6p17)	∆(E6)	∆(E6p17) + ∆(E6) Bendig et al, 2004 PMID: 15381368	PMID: 15381368
6	113	c.560-2A>G	0.98	-2	0.14	-114	0.43	-19	0	363	∆(E6p17)	∆(E6)			PVS1	∆(E6p17), ∆(E6), and ▼I5 (introduces in-frame TGA) are PTC_NMD
6	113	c.560-2A>C	0.98	-2	0.06	-114	0.55	-19	0	363	∆(E6p17)		▼I5 (MutSpice DB)	https://brb.nci.nih.gov/splicing/	PVS1 (RNA)
													▼I5 (3%)+∆(E6p17)(78%) +∆(E6)(17%) Fortuno et al 2025 PMID: 39780207	PMID: 39780207
6	113	c.560-2A>T	0.98	-2	0.03	-119	0.62	-19	0	363	∆(E6p17)				PVS1
6	113	c.560-1G>T	0.98	-1	0.01	-118	0.65	-18	0.01	-176	∆(E6p17)		∆(E6p17)(Eicheler et al 2002 PMID: 11799138)	PMID: 11799138	PVS1 (RNA)
6	113	c.560-1G>A	0.98	-1	0.43	-113	0.19	-2	0	364	∆(E6)	∆(E6p1)	∆(E6p1) Varley et al, 2001 PMID: 11420676	PMID: 11420676	PVS1 (RNA)
													▼I5 (MutSpice DB)	https://brb.nci.nih.gov/splicing/
													∆(E6) (Tanaka et al 1996 PMID: 8575860)	PMID: 8575860
													▼I5 (10%)+∆(E6) (30%)(Smeby et al 2019 PMID: 31092812)	PMID: 31092812
6	113	c.560-1G>C	0.95	-1	0.07	-113	0.54	-18	0	364	∆(E6p17)	∆(E6)	no experimental splicing data identified		PVS1
6	113	WT donor											∆(E6) (2.8%)+▼(E6q5) (0.3%)	https://kidsneuro.shinyapps.io/splicevault/
6	113	c.672G>C	0.16	95	0.98	0	0	0	0.41	-5	▼(E6q5)	∆(E6)	▼(E6q5) (94%) +∆(E6) (6%) Fortuno et al 2025 PMID: 39780207	PMID: 39780207
6	113	c.672G>T	0.15	95	0.97	0	0	0	0.63	-5	▼(E6q5)	∆(E6)	▼(E6q5) (96%) +∆(E6) (4%) Fortuno et al 2025 PMID: 39780207	PMID: 39780207
6	113	c.672+1G>C	0.19	113	0.99	1	0	-4	0.58	-4	▼(E6q5)	∆(E6)	no experimental splicing data identified		PVS1	▼(E6q5), ∆(E6) and ▼I6 are PTC_NMD//▼(E6q18) is in-frame but clinical data convincing that is pathogenic
6	113	c.672+1G>T	0.19	96	0.99	1	0	-4	0.59	-4	▼(E6q5)	∆(E6)	▼I6 (MutSpice DB)	https://brb.nci.nih.gov/splicing/	PVS1 (RNA)	▼(E6q5), ∆(E6) and ▼I6 are PTC_NMD//▼(E6q18) is in-frame but clinical data convincing that is pathogenic
6	113	c.672+1G>A	0.13	113	0.99	1	0	-4	0.67	-4	▼(E6q5)	∆(E6)	▼(E6q18) (Piao et al 2013 PMID: 22495821)	PMID: 22495821	PVS1 (RNA)	▼(E6q5), ∆(E6) and ▼I6 are PTC_NMD//▼(E6q18) is in-frame but clinical data convincing that is pathogenic
													▼(E6q18) (Sakurai et al, 2013 PMID 23409989)	PMID 23409989
													▼I6 (MutSpice DB)	https://brb.nci.nih.gov/splicing/
													▼(E6q5) (90%) +∆(E6) (6%) Fortuno et al 2025 PMID: 39780207	PMID: 39780207
6	113	c.672+2T>A	0.14	97	0.99	2	0	29	0.53	-3	▼(E6q5)	∆(E6)	▼I6 (MutSpice DB)	https://brb.nci.nih.gov/splicing/	PVS1 (RNA)	▼(E6q5), ∆(E6) and ▼I6 are PTC_NMD//▼(E6q18) is in-frame but clinical data convincing that is pathogenic
6	113	c.672+2T>C	0.2	97	0.98	2	0	-3	0.37	-3	▼(E6q5)	∆(E6)	▼I6 (MutSpice DB)	https://brb.nci.nih.gov/splicing/	PVS1 (RNA)	▼(E6q5), ∆(E6) and ▼I6 are PTC_NMD//▼(E6q18) is in-frame but clinical data convincing that is pathogenic
6	113	c.672+2T>G	0.41	114	0.99	2	0	-3	0.12	-3	∆(E6)	▼(E6q5)	▼I6 (MutSpice DB)	https://brb.nci.nih.gov/splicing/	PVS1 (RNA)	▼(E6q5), ∆(E6) and ▼I6 are PTC_NMD//▼(E6q18) is in-frame but clinical data convincing that is pathogenic
7	110	WT acceptor											∆(E7p47) (0.4%)+▼(E7p49) (0.1%)	https://kidsneuro.shinyapps.io/splicevault/
7	110	c.673-2A>G	1	-2	0.05	-111	0.85	47	0.03	-1069	▼(E7p49)	∆(E7)	▼I6 (MutSpice DB)	https://brb.nci.nih.gov/splicing/	PVS1 (RNA)	∆(E7p1), ▼(E7p49), ∆(E7p47), ∆(E7) and ▼I6 are PTC_NMD
													▼(E7p49) (Lai et al, 1993 PMID: 8384081)	PMID: 8384081
7	110	c.673-2A>C	1	-2	0.03	-111	0.93	47	0.03	-1069	▼(E7p49)	∆(E7)	▼I6 (MutSpice DB)	https://brb.nci.nih.gov/splicing/	PVS1 (RNA)
7	110	c.673-2A>T	1	-2	0.04	-111	0.88	47	0.03	-1069	▼(E7p49)	∆(E7)	▼I6 (MutSpice DB)	https://brb.nci.nih.gov/splicing/	PVS1 (RNA)
													▼(E7p49) (Lai et al, 1993 PMID: 8384081)	PMID: 8384081
													▼I6 (10%) +▼(E7p49)(30%)(Smeby et al 2019 PMID: 31092812)	PMID: 31092812
7	110	c.673-1G>T	1	-1	0.04	-110	0.88	48	0.03	-1068	▼(E7p49)	∆(E7)	▼I6 (MutSpice DB)	https://brb.nci.nih.gov/splicing/	PVS1 (RNA)
7	110	c.673-1G>A	1	-1	0.03	-110	0.9	-2	0.02	-1068	∆(E7p1)	∆(E7)	▼I6 (MutSpice DB)	https://brb.nci.nih.gov/splicing/	PVS1 (RNA)
													▼(E7p49) (Eicheler et al 2002 PMID: 11799138)
													▼(E7p49) (63%) +∆(E7p1) (22%) + ▼I6 (8%) Fortuno et al 2025 PMID: 39780207
7	110	c.673-1G>C	0.94	-1	0.02	-110	0.95	48	0.03	-1068	▼(E7p49)	∆(E7)	▼I6 (MutSpice DB)	https://brb.nci.nih.gov/splicing/	PVS1 (RNA)
7	110	WT donor											∆(E7) (0%)+∆(E6_E7) (0%)+∆(E7_E8) (0%)	https://kidsneuro.shinyapps.io/splicevault/
7	110	c.782G>A	0.05	-341	0.27	0	0.02	-842	0.01	-958	▼I7		▼I7 (40%) + Δ(E7) (2.6%) Fortuno et al 2025 PMID: 39780207	PMID: 39780207
7	110	c.782G>C											▼I7 (78%) + Δ(E7) (6%) Fortuno et al 2025 PMID: 39780207	PMID: 39780207
7	110	c.782G>T	0.06	109	0.53	0	0.02	-842	0.01	-958	∆(E7)		▼I7 (58%) + Δ(E7) (30%) Fortuno et al 2025 PMID: 39780207	PMID: 39780207
7	110	c.782+1G>C	0.07	-340	1	1	0.01	-841	0.01	-957	▼I7		no experimental splicing data identified		PVS1	▼I7, ∆(E7p1), ▼(E7q1), ▼(E7q290) and ∆(E7) are PTC_NMD
7	110	c.782+1G>T	0.06	-340	1	1	0.02	-841	0.07	2	▼I7	∆(E7q1)	▼I7 (MutSpice DB)	https://brb.nci.nih.gov/splicing/	PVS1 (RNA)
7	110	c.782+1G>A	0.07	-340	0.99	1	0.01	-841	0.01	-289	▼I7		▼I7 (MutSpice DB)	https://brb.nci.nih.gov/splicing/	PVS1 (RNA)
													▼I7 (Lai et al, 1993 PMID: 8384081)	PMID: 8384081
													▼I7 (Smeby et al 2019 PMID: 31092812)	PMID: 31092812
													▼I7 (90%) + Δ(E7) (10%) Fortuno et al 2025 PMID: 39780207	PMID: 39780207
7	110	c.782+2T>A	0.07	-339	0.99	2	0.01	-840	0.01	-288	▼I7		no experimental splicing data identified		PVS1
7	110	c.782+2T>C	0.06	-339	0.82	2	0.02	-840	0.01	-956	▼I7		no experimental splicing data identified		PVS1
7	110	c.782+2T>G	0.08	111	0.99	2	0.02	-840	0.06	1	∆(E7)	▼(E7q1)	▼I7 (MutSpice DB)	https://brb.nci.nih.gov/splicing/	PVS1 (RNA)
8	137	WT acceptor											▼(E8p3) (6%)+∆(E8p24)(0.2%)	https://kidsneuro.shinyapps.io/splicevault/
8	137	c.783-2A>G	1	-2	0	2046	0.61	-26	0.01	-616	∆(E8p24)		▼I7 (MutSpice DB)	https://brb.nci.nih.gov/splicing/	PVS1	▼I7 is PTC_NMD supports PVS1//∆(E8p24) in-frame skipping a region with several missense LOF supports PVS1_Strong//▼(E8p3) small in-frame insertion p.Ser261_Gly262insSer supports PVS1_N/A. We initially decided on PVS1_N/A based on predictive reasoning alone but later upgraded to PVS1 based on overwhelming clinical data
8	137	c.783-2A>C	1	-2	0	-632	0.41	-26	0	-616	∆(E8p24)		▼I7 (MutSpice DB)	https://brb.nci.nih.gov/splicing/	PVS1 (RNA)
													▼I7 +∆(E8p24)(29%)+▼(E8p3) (25%) (Bromidge et al 2000 PMID: 11091205)	PMID: 11091205
8	137	c.783-2A>T	1	-2	0	-32	0.41	-26	0.01	-616	∆(E8p24)		▼I7 (MutSpice DB)	https://brb.nci.nih.gov/splicing/	PVS1
8	137	c.783-1G>T	1	-1	0	-31	0.39	-25	0.01	-615	∆(E8p24)		▼I7 (MutSpice DB)	https://brb.nci.nih.gov/splicing/	PVS1
													▼I7 (40%) +∆(E8p24) (10%)(Smeby et al 2019 PMID: 31092812)	PMID: 31092812
8	137	c.783-1G>A	1	-1	0	-31	0.61	-26	0	-615	∆(E8p24)		▼I7 (MutSpice DB)	https://brb.nci.nih.gov/splicing/	PVS1 (RNA)
													∆(E8p24) (48%)+▼(E8p3) (50%) +▼I7 (2%) (Fortuno et al 2025 PMID: 39780207)	PMID: 39780207
8	137	c.783-1G>C	1	-1	0	-31	0.25	-25	0.01	-615	∆(E8p24)		no experimental splicing data identified		PVS1
8	137	WT donor											∆(E8_E9) (0%)+∆(E7_E8) (0%)	https://kidsneuro.shinyapps.io/splicevault/
8	137	c.919+1G>C	0.49	140	1	1	0	-38	0.11	107	∆(E8)		▼I8 (MutSpice DB)	https://brb.nci.nih.gov/splicing/	PVS1 (RNA)	Both ∆(E8) and ▼I8 are PTC_NMD
8	137	c.919+1G>T	0.52	140	1	1	0	321	0.11	107	∆(E8)		▼I8 (MutSpice DB)	https://brb.nci.nih.gov/splicing/	PVS1 (RNA)	Both ∆(E8) and ▼I8 are PTC_NMD
8	137	c.919+1G>A	0.47	140	0.99	1	0	-38	0.11	107	∆(E8)		▼I8 (MutSpice DB)	https://brb.nci.nih.gov/splicing/	PVS1 (RNA)	Both ∆(E8) and ▼I8 are PTC_NMD
													Stecher et al, 2006 PMID: 17066464 supports inton retention (not sequenced, but gel in Fig2)	PMID: 17066464
													▼I8 (50%) +∆(E8) (5%) (Smeby et al 2019 PMID: 31092812)
8	137	c.919+2T>A	0.46	141	1	2	0	-37	0.11	108	∆(E8)		no experimental splicing data identified		PVS1	Both ∆(E8) and ▼I8 are PTC_NMD
8	137	c.919+2T>C	0.4	141	0.18	2	0	-37	0.1	108	∆(E8)		no experimental splicing data identified		PVS1	Both ∆(E8) and ▼I8 are PTC_NMD
8	137	c.919+2T>G	0.53	141	1	2	0	-37	0.12	108	∆(E8)		▼I8 (MutSpice DB)	https://brb.nci.nih.gov/splicing/	PVS1 (RNA)	Both ∆(E8) and ▼I8 are PTC_NMD
9	74	WT acceptor											▼(E9p36) (1%)+ ∆(E9) (0.1%)	https://kidsneuro.shinyapps.io/splicevault/
9	74	c.920-2A>G	1	-2	0.07	-75	0.83	-21	0	-2760	∆(E9p19)	∆(E9)	▼I8 (MutSpice DB)	https://brb.nci.nih.gov/splicing/	PVS1 (RNA)	∆(E9p19), ∆(E9) and ▼I8 are PTC_NMD
													similar amount of ▼I8 (30%)and ∆(E9) (30%) (Smeby et al 2019 PMID: 31092812)	PMID: 31092812
9	74	c.920-2A>C	0.98	-2	0.05	-75	0.9	-21	0	-2760	∆(E9p19)	∆(E9)	no experimental splicing data identified		PVS1	∆(E9p19), ∆(E9) and ▼I8 are PTC_NMD
9	74	c.920-2A>T	1	-2	0.03	-75	0.92	-21	0.01	-403	∆(E9p19)	∆(E9)	no experimental splicing data identified		PVS1	∆(E9p19), ∆(E9) and ▼I8 are PTC_NMD
9	74	c.920-1G>T	1	-1	0.11	-74	0.84	-20	0	-2759	∆(E9p19)	∆(E9)	▼I8 (MutSpice DB)	https://brb.nci.nih.gov/splicing/	PVS1 (RNA)	∆(E9p19), ∆(E9) and ▼I8 are PTC_NMD
9	74	c.920-1G>A	1	-1	0.1	-74	0.76	-20	0	-2759	∆(E9p19)	∆(E9)	▼I8 (MutSpice DB)	https://brb.nci.nih.gov/splicing/	PVS1 (RNA)	∆(E9p19), ∆(E9) and ▼I8 are PTC_NMD
9	74	c.920-1G>C	0.98	-1	0.1	-74	0.86	-20	0	-2759	∆(E9p19)	∆(E9)	no experimental splicing data identified		PVS1	∆(E9p19), ∆(E9) and ▼I8 are PTC_NMD
9	74	WT donor											▼(E9q328) (29%)+▼(E9q312) (7%)	https://kidsneuro.shinyapps.io/splicevault/
9	74	c.993G>C	0.27	-196	0.64	0	0.01	1419	0.4	-328	▼(E9q328)		∆(E9) (62%)+▼I9 (15%) (Fortuno et al 2025 PMID: 39780207)	PMID: 39780207
9	74	c.993G>T	0.27	-196	0.62	0	0.01	1419	0.39	-328	▼(E9q328)		∆(E9) (45%)+▼I9 (30%) (Fortuno et al 2025 PMID: 39780207)	PMID: 39780207
9	74	c.993+1delG	0.26	-194	1	2	0		0.37	-326	▼(E9q328)		∆(E9) gel in figure 2 shows a band compatible with ▼(E9q328) Verselis et al, 2000 PMID: 10980596 Li-Fraumeni syndrom	PMID: 10980596
9	74	c.993+1G>C	0.29	-195	0.99	1	0.01	1420	0.43	-327	▼(E9q328)		▼I9 (MutSpice DB)	https://brb.nci.nih.gov/splicing/	PVS1 (RNA)	▼(E9q328), ∆(E9), and ▼I9 are PTC_NMD
9	74	c.993+1G>T	0.27	-195	1	1	0.01	1420	0.4	-327	▼(E9q328)		▼I9 (MutSpice DB)	https://brb.nci.nih.gov/splicing/	PVS1 (RNA)
9	74	c.993+1G>A	0.27	-195	0.99	1	0.01	1420	0.4	-327	▼(E9q328)		▼I9 (MutSpice DB)	https://brb.nci.nih.gov/splicing/	PVS1 (RNA)
9	74	c.993+2T>A	0.29	-194	0.99	2	0.01	1421	0.43	-326	▼(E9q328)		no experimental splicing data identified		PVS1
9	74	c.993+2T>C	0.27	-194	0.86	2	0.01	1421	0.39	-326	▼(E9q328)		▼I9 (MutSpice DB)	https://brb.nci.nih.gov/splicing/	PVS1 (RNA)
9	74	c.993+2T>G	0.27	-194	1	2	0.01	1421	0.39	-326	▼(E9q328)		▼I9 (MutSpice DB)	https://brb.nci.nih.gov/splicing/	PVS1 (RNA)
10	107	WT acceptor											∆(E10) (4%)+▼(E10p44) (0.1%)	https://kidsneuro.shinyapps.io/splicevault/
10	107	c.994-2A>G	1	-2	0	2506	0.98	42	0.04	-1046	▼(E10p44)		▼I9 (MutSpice DB)	https://brb.nci.nih.gov/splicing/	PVS1 (RNA)	▼(E10p44) and ▼I9 are PTC_NMD
10	107	c.994-2A>C	1	-2	0	133	0.98	42	0.04	-1046	▼(E10p44)		▼I9 (MutSpice DB)	https://brb.nci.nih.gov/splicing/	PVS1 (RNA)
10	107	c.994-2A>T	1	-2	0	133	0.98	42	0.04	-1046	▼(E10p44)		▼I9 (MutSpice DB)	https://brb.nci.nih.gov/splicing/	PVS1 (RNA)
10	107	c.994-1G>T	0.99	-1	0.01	134	0.97	43	0.05	-1045	▼(E10p44)		▼I9 (MutSpice DB)	https://brb.nci.nih.gov/splicing/	PVS1 (RNA)
10	107	c.994-1G>A	1	-1	0.01	2507	0.97	43	0.05	-1045	▼(E10p44)		▼I9 (MutSpice DB)	https://brb.nci.nih.gov/splicing/	PVS1 (RNA)
10	107	c.994-1G>C	0.99	-1	0.01	134	0.97	43	0.04	-1045	▼(E10p44)		▼(E10p44) Verselis et al, 2000 PMID: 10980596 Li-Fraumeni syndrom	PMID: 10980596	PVS1 (RNA)
													▼I9 (MutSpice DB)	https://brb.nci.nih.gov/splicing/
10	107	WT donor											∆(E10) (3%)+▼(E10q47) (0.4%)	https://kidsneuro.shinyapps.io/splicevault/
10	107	c.1100+1G>C	0.71	-918	1	1	0.02	151	0	-46	▼I10		no experimental splicing data identified		PVS1_Moderate	▼I10 (introduces in-frame TGA) is PTC. Predicted protein will lack exon 11 coding residues (p.367-p.393) <10% protein. PVS1_Moderate based as per Tayoun et al., 2018
10	107	c.1100+1G>T	0.66	-918	1	1	0.03	151	0.02	2	▼I10				PVS1_Moderate
10	107	c.1100+1G>A	0.69	-918	1	1	0.03	151	0	-46	▼I10				PVS1_Moderate
10	107	c.1100+2T>A	0.71	-917	1	2	0.02	152	0	-45	▼I10				PVS1_Moderate
10	107	c.1100+2T>C	0.47	-917	0.76	2	0.03	152	0	2600	▼I10				PVS1_Moderate
10	107	c.1100+2T>G	0.7	-917	1	2	0.03	152	0	-45	▼I10				PVS1_Moderate
11	1270	WT acceptor											▼(E11p345) (0.1%)+∆(E11p10) (0.1%)	https://kidsneuro.shinyapps.io/splicevault/
11	1270	c.1101-2A>G	0.76	-2	0.05	-21	0.13	-12	0	-1124	∆(E11p10)		∆(E11p10) Pinto et al, 2011 PMID: 20967502 causing a C-terminal extension that based on clinical and structural considerations suspect pathogenic	PMID: 20967502	PVS1_Moderate (RNA)	▼I10 (introduces in-frame TGA) is PTC. ∆(E11p10) causes C-terminal extension
													▼I10 (MutSpice DB)	https://brb.nci.nih.gov/splicing/
11	1270	c.1101-2A>C	0.76	-2	0.06	-21	0.14	-12	0	-1124	∆(E11p10)		▼I10 (MutSpice DB)	https://brb.nci.nih.gov/splicing/	PVS1_Moderate (RNA)
11	1270	c.1101-2A>T	0.76	-2	0.07	-21	0.1	-12	0	-1124	∆(E11p10)		▼I10 (MutSpice DB)	https://brb.nci.nih.gov/splicing/	PVS1_Moderate (RNA)
11	1270	c.1101-1G>T	0.76	-1	0.07	-20	0.09	-11	0	-1123	∆(E11p10)		no experimental splicing data identified		PVS1_Moderate
11	1270	c.1101-1G>A	0.76	-1	0.07	-20	0.08	-11	0	-1123	∆(E11p10)				PVS1_Moderate
11	1270	c.1101-1G>C	0.76	-1	0.08	-20	0.07	-11	0	-1123	∆(E11p10)				PVS1_Moderate

## Sheet: Data dictionary
Exon	Exon number in TP53 (1-11)
Exon size (bp)	Size of the corresponding exon in base pairs
Transcript variant	TP53 variant in relation to the transcript NM_000546.6
SpliceAI Window	Size of the window used for SpliceAI predictions in base pairs
SpliceAI Score Type	Raw versus masked
Δ score AL	Delta raw score related to acceptor loss (± 4999 nt window)
AL mRNA Position	Most likely position in base pairs related to acceptor loss
Δ score DL	Delta raw score related to donor loss (± 4999 nt window)
DL mRNA Position	Most likely position in base pairs related to donor loss
Δ score AG	Delta raw score related to acceptor gain (± 4999 nt window)
AG mRNA Position	Most likely position in base pairs related to acceptor gain
Δ score DG	Delta raw score related to donor gain (± 4999 nt window)
DG mRNA Position	Most likely position in base pairs related to donor gain
SpliceAI prediction 1	Primary predicted splicing consequence based on SpliceAI
SpliceAI prediction 2	Secondary predicted splicing consequence based on SpliceAI
SpliceVault/Experimental Splicing data	Splicing RNA assay data available in the literature and databases
Splicing data source	Source from which information was extracted (splicing-related database (url), or splicing paper (PMID))
Proposed PVS1 evidence strength (TP53-ACMG v2)	Proposed PVS1 code applicable for each splice site dinucleotide variant
Rationale supporting PVS1 evidence strength	Information used to assign the PVS1 code strength
