# Supplementary material for: A quantitative, Bayesian-informed approach to gene-specific variant classification: Updated Expert Panel recommendations improve classification of TP53 germline variants for Li-Fraumeni syndrome
Source: Genome Med. 2025 Oct 22;17:128. doi: 10.1186/s13073-025-01536-3 (PMC12548217; doi:10.1186/s13073-025-01536-3)
Supplement: Supplementary file 2 — Additional file 2: Table S2. Bioinformatic predictions and corresponding PP3 and BP4 codes for every possible p53 missense variant using the TP53 specifications v2 (.xls). [file 13073_2025_1536_MOESM2_ESM.xlsx]

## Sheet: Table S2
Table S2. Bioinformatic predictions and corresponding PP3 and BP4 codes for every possible p53 missense variant using the TP53 specifications v2
Transcript change (NM_000546.6)	Protein change (NP_000537.3)	Align-GVGD	BayesDel	Preliminary bioinformatic code (missense only)	Maximum SpliceAI delta score (raw, 10000 bp window)	Potential bioinformatic code change considering SpliceAI prediction.
				This represents the assigned PP3 and BP4 code based on Align-GVGD and BayesDel only for a predicted missense variant. Predicted impact on splicing must be considered using SpliceAI.	Maximum SpliceAI delta score >=0.2 considered predicted impact on splicing	For variants with predicted impact on splicing based on maximum SpliceAI delta score >=0.2, manual review of type of impact using the SpliceAI-10k calculator (PMID: 37021934) is highly recommended, as well as review of relevant experimental mRNA data.
c.4G>C	p.Glu2Gln	Class C0	0.0857618	BP4	0.02
c.4G>A	p.Glu2Lys	Class C0	0.149017	BP4	0.03
c.5A>T	p.Glu2Val	Class C0	0.119102	BP4	0
c.5A>G	p.Glu2Gly	Class C0	0.0977724	BP4	0.02
c.5A>C	p.Glu2Ala	Class C0	0.0984836	BP4	0.02
c.6G>T	p.Glu2Asp	Class C0	0.077901	BP4	0.02
c.6G>C	p.Glu2Asp	Class C0	0.0779131	BP4	0.02
c.7G>C	p.Glu3Gln	Class C0	0.102798	BP4	0.01
c.7G>A	p.Glu3Lys	Class C0	0.195699	No evidence	0.03
c.8A>T	p.Glu3Val	Class C0	0.108544	BP4	0.05
c.8A>G	p.Glu3Gly	Class C0	0.0851786	BP4	0.03
c.8A>C	p.Glu3Ala	Class C0	0.087937	BP4	0.04
c.9G>T	p.Glu3Asp	Class C0	0.0136275	BP4	0.03
c.9G>C	p.Glu3Asp	Class C0	0.01885	BP4	0.01
c.10C>T	p.Pro4Ser	Class C0	-0.0221959	BP4_moderate	0.01
c.10C>G	p.Pro4Ala	Class C0	-0.020112	BP4_moderate	0.02
c.10C>A	p.Pro4Thr	Class C0	-0.00442177	BP4	0.01
c.11C>T	p.Pro4Leu	Class C0	0.062909	BP4	0.01
c.11C>G	p.Pro4Arg	Class C0	0.065395	BP4	0.01
c.11C>A	p.Pro4Gln	Class C0	0.0632392	BP4	0.02
c.13C>G	p.Gln5Glu	Class C0	0.0678154	BP4	0.01
c.13C>A	p.Gln5Lys	Class C0	0.0766653	BP4	0.02
c.14A>T	p.Gln5Leu	Class C0	0.0463171	BP4	0
c.14A>G	p.Gln5Arg	Class C0	0.0446991	BP4	0.02
c.14A>C	p.Gln5Pro	Class C0	0.0438939	BP4	0.01
c.15G>T	p.Gln5His	Class C0	0.0375407	BP4	0
c.15G>C	p.Gln5His	Class C0	0.0375342	BP4	0.01
c.16T>G	p.Ser6Ala	Class C0	0.0135301	BP4	0.01
c.16T>C	p.Ser6Pro	Class C0	0.108172	BP4	0.01
c.16T>A	p.Ser6Thr	Class C0	0.0376808	BP4	0
c.17C>T	p.Ser6Leu	Class C0	0.0679928	BP4	0.01
c.19G>T	p.Asp7Tyr	Class C35	0.177251	PP3	0.01
c.19G>C	p.Asp7His	Class C0	0.100729	BP4	0.03
c.19G>A	p.Asp7Asn	Class C0	0.0194192	BP4	0.02
c.20A>T	p.Asp7Val	Class C35	0.168523	PP3	0
c.20A>G	p.Asp7Gly	Class C15	0.102773	BP4	0.01
c.20A>C	p.Asp7Ala	Class C25	0.0800737	BP4	0.01
c.21T>G	p.Asp7Glu	Class C0	-0.0152907	BP4_moderate	0
c.21T>A	p.Asp7Glu	Class C0	-0.015305	BP4_moderate	0
c.22C>T	p.Pro8Ser	Class C0	-0.0161937	BP4_moderate	0.01
c.22C>G	p.Pro8Ala	Class C0	-0.0311353	BP4_moderate	0
c.22C>A	p.Pro8Thr	Class C0	-0.0173277	BP4_moderate	0.01
c.23C>T	p.Pro8Leu	Class C0	-0.0397695	BP4_moderate	0.01
c.23C>G	p.Pro8Arg	Class C0	-0.0135409	BP4_moderate	0
c.23C>A	p.Pro8His	Class C0	-0.0108837	BP4_moderate	0
c.25A>T	p.Ser9Cys	Class C0	-0.00829141	BP4_moderate	0
c.25A>G	p.Ser9Gly	Class C0	-0.036829	BP4_moderate	0.02
c.25A>C	p.Ser9Arg	Class C0	-0.00492462	BP4	0
c.26G>T	p.Ser9Ile	Class C0	-3.69864e-05	BP4	0
c.26G>C	p.Ser9Thr	Class C0	-0.0584577	BP4_moderate	0
c.26G>A	p.Ser9Asn	Class C0	-0.074543	BP4_moderate	0.02
c.27C>G	p.Ser9Arg	Class C0	0.0168553	BP4	0.02
c.27C>A	p.Ser9Arg	Class C0	0.0168441	BP4	0
c.28G>T	p.Val10Phe	Class C0	-0.0351918	BP4_moderate	0
c.28G>C	p.Val10Leu	Class C0	-0.0593577	BP4_moderate	0
c.28G>A	p.Val10Ile	Class C0	-0.0960921	BP4_moderate	0
c.29T>G	p.Val10Gly	Class C0	0.0739746	BP4	0
c.29T>C	p.Val10Ala	Class C0	0.0246676	BP4	0
c.29T>A	p.Val10Asp	Class C0	0.0813877	BP4	0
c.31G>C	p.Glu11Gln	Class C0	0.0890459	BP4	0.01
c.31G>A	p.Glu11Lys	Class C0	0.0906186	BP4	0
c.32A>T	p.Glu11Val	Class C0	0.0980223	BP4	0
c.32A>G	p.Glu11Gly	Class C0	0.070858	BP4	0
c.32A>C	p.Glu11Ala	Class C0	0.0730185	BP4	0
c.33G>T	p.Glu11Asp	Class C0	0.0112791	BP4	0
c.33G>C	p.Glu11Asp	Class C0	0.0112659	BP4	0.01
c.34C>T	p.Pro12Ser	Class C0	0.026426	BP4	0
c.34C>G	p.Pro12Ala	Class C0	0.0224483	BP4	0
c.34C>A	p.Pro12Thr	Class C0	0.0444083	BP4	0.01
c.35C>T	p.Pro12Leu	Class C0	-0.00466407	BP4	0
c.35C>G	p.Pro12Arg	Class C0	0.0268599	BP4	0
c.35C>A	p.Pro12His	Class C0	0.0213505	BP4	0
c.37C>T	p.Pro13Ser	Class C0	0.123287	BP4	0
c.37C>G	p.Pro13Ala	Class C0	0.113951	BP4	0
c.37C>A	p.Pro13Thr	Class C0	0.134432	BP4	0.01
c.38C>T	p.Pro13Leu	Class C0	0.146686	BP4	0
c.38C>G	p.Pro13Arg	Class C0	0.180256	No evidence	0
c.38C>A	p.Pro13His	Class C0	0.135463	BP4	0
c.40C>G	p.Leu14Val	Class C0	0.159928	BP4	0.46	Consider PP3 based on predicted splicing effect
c.40C>A	p.Leu14Met	Class C0	0.0872336	BP4	0.01
c.41T>G	p.Leu14Arg	Class C0	0.259474	No evidence	0.02
c.41T>C	p.Leu14Pro	Class C0	0.223868	No evidence	0.01
c.41T>A	p.Leu14Gln	Class C0	0.192115	No evidence	0
c.43A>T	p.Ser15Cys	Class C65	0.195613	PP3_moderate	0
c.43A>G	p.Ser15Gly	Class C55	0.146787	BP4	0.06
c.43A>C	p.Ser15Arg	Class C65	0.248475	PP3_moderate	0.01
c.44G>T	p.Ser15Ile	Class C65	0.300044	PP3_moderate	0.01
c.44G>C	p.Ser15Thr	Class C55	0.12862	BP4	0
c.44G>A	p.Ser15Asn	Class C45	0.0938519	BP4	0.01
c.45T>G	p.Ser15Arg	Class C65	0.182617	PP3_moderate	0.01
c.45T>A	p.Ser15Arg	Class C65	0.182588	PP3_moderate	0
c.46C>G	p.Gln16Glu	Class C25	0.124864	BP4	0.13
c.46C>A	p.Gln16Lys	Class C45	0.142886	BP4	0.84	Consider PP3 based on predicted splicing effect
c.47A>T	p.Gln16Leu	Class C65	0.124692	No evidence	0.01
c.47A>G	p.Gln16Arg	Class C35	0.127656	BP4	0.02
c.47A>C	p.Gln16Pro	Class C65	0.209	PP3_moderate	0.02
c.48G>T	p.Gln16His	Class C15	0.0835921	BP4	0.01
c.48G>C	p.Gln16His	Class C15	0.0836435	BP4	0
c.49G>C	p.Glu17Gln	Class C0	0.0825399	BP4	0
c.49G>A	p.Glu17Lys	Class C15	0.151846	BP4	0
c.50A>T	p.Glu17Val	Class C35	0.123106	BP4	0.99	Consider PP3 based on predicted splicing effect
c.50A>G	p.Glu17Gly	Class C15	0.0871928	BP4	0
c.50A>C	p.Glu17Ala	Class C25	0.0829502	BP4	0.01
c.51A>T	p.Glu17Asp	Class C0	0.0594757	BP4	0.01
c.51A>C	p.Glu17Asp	Class C0	0.0594712	BP4	0
c.52A>T	p.Thr18Ser	Class C0	0.0839151	BP4	0
c.52A>G	p.Thr18Ala	Class C0	0.130647	BP4	0.02
c.52A>C	p.Thr18Pro	Class C0	0.212147	No evidence	0.01
c.53C>T	p.Thr18Ile	Class C0	0.216975	No evidence	0.01
c.53C>G	p.Thr18Arg	Class C0	0.222112	No evidence	0.01
c.53C>A	p.Thr18Lys	Class C0	0.203824	No evidence	0
c.55T>G	p.Phe19Val	Class C45	0.269554	PP3	0.01
c.55T>C	p.Phe19Leu	Class C15	0.135619	BP4	0.01
c.55T>A	p.Phe19Ile	Class C15	0.155573	BP4	0
c.56T>G	p.Phe19Cys	Class C65	0.428469	PP3_moderate	0.01
c.56T>C	p.Phe19Ser	Class C65	0.315595	PP3_moderate	0.04
c.56T>A	p.Phe19Tyr	Class C15	0.176737	No evidence	0.01
c.57T>G	p.Phe19Leu	Class C15	0.129445	BP4	0.02
c.57T>A	p.Phe19Leu	Class C15	0.12946	BP4	0.02
c.58T>G	p.Ser20Ala	Class C0	0.0651922	BP4	0.01
c.58T>C	p.Ser20Pro	Class C0	0.20489	No evidence	0.01
c.58T>A	p.Ser20Thr	Class C0	0.0849351	BP4	0.01
c.59C>T	p.Ser20Leu	Class C0	0.171623	No evidence	0.01
c.61G>T	p.Asp21Tyr	Class C0	0.220566	No evidence	0.01
c.61G>C	p.Asp21His	Class C0	0.155712	BP4	0
c.61G>A	p.Asp21Asn	Class C0	0.0027039	BP4	0
c.62A>T	p.Asp21Val	Class C0	0.249893	No evidence	0.01
c.62A>G	p.Asp21Gly	Class C0	0.171876	No evidence	0.01
c.62A>C	p.Asp21Ala	Class C0	0.168002	No evidence	0
c.63C>G	p.Asp21Glu	Class C0	0.0153773	BP4	0
c.63C>A	p.Asp21Glu	Class C0	0.0153623	BP4	0
c.64C>G	p.Leu22Val	Class C25	0.107772	BP4	0.05
c.64C>A	p.Leu22Ile	Class C0	0.0488006	BP4	0
c.65T>G	p.Leu22Arg	Class C65	0.239813	PP3_moderate	0
c.65T>C	p.Leu22Pro	Class C65	0.301093	PP3_moderate	0
c.65T>A	p.Leu22Gln	Class C65	0.225877	PP3_moderate	0
c.67T>G	p.Trp23Gly	Class C65	0.481071	PP3_moderate	0.05
c.67T>C	p.Trp23Arg	Class C65	0.460177	PP3_moderate	0.01
c.67T>A	p.Trp23Arg	Class C65	0.460178	PP3_moderate	0.01
c.68G>T	p.Trp23Leu	Class C55	0.278404	PP3	0.01
c.68G>C	p.Trp23Ser	Class C65	0.489126	PP3_moderate	0
c.69G>T	p.Trp23Cys	Class C65	0.373269	PP3_moderate	0.02
c.69G>C	p.Trp23Cys	Class C65	0.373271	PP3_moderate	0.01
c.70A>G	p.Lys24Glu	Class C0	0.153454	BP4	0.02
c.70A>C	p.Lys24Gln	Class C0	0.0688603	BP4	0.01
c.71A>T	p.Lys24Ile	Class C0	0.0818231	BP4	0
c.71A>G	p.Lys24Arg	Class C0	0.0256246	BP4	0.01
c.71A>C	p.Lys24Thr	Class C0	0.0877993	BP4	0
c.72A>T	p.Lys24Asn	Class C0	-0.0537814	BP4_moderate	0.01
c.72A>C	p.Lys24Asn	Class C0	-0.0537324	BP4_moderate	0.01
c.73C>G	p.Leu25Val	Class C0	0.156849	BP4	0.17
c.73C>A	p.Leu25Ile	Class C0	0.0878934	BP4	0.01
c.74T>G	p.Leu25Arg	Class C0	0.336277	No evidence	0.03
c.74T>C	p.Leu25Pro	Class C0	0.440642	No evidence	0
c.74T>A	p.Leu25Gln	Class C0	0.264315	No evidence	0.01
c.76C>T	p.Leu26Phe	Class C0	0.0747284	BP4	0.01
c.76C>G	p.Leu26Val	Class C0	0.0807488	BP4	0.05
c.76C>A	p.Leu26Ile	Class C0	0.0637643	BP4	0
c.77T>G	p.Leu26Arg	Class C0	0.31265	No evidence	0
c.77T>C	p.Leu26Pro	Class C0	0.304937	No evidence	0
c.77T>A	p.Leu26His	Class C0	0.252596	No evidence	0
c.79C>T	p.Pro27Ser	Class C0	0.0811243	BP4	0.01
c.79C>G	p.Pro27Ala	Class C0	0.0640309	BP4	0
c.79C>A	p.Pro27Thr	Class C0	0.0922862	BP4	0.01
c.80C>T	p.Pro27Leu	Class C0	0.10168	BP4	0.01
c.80C>G	p.Pro27Arg	Class C0	0.11633	BP4	0
c.80C>A	p.Pro27His	Class C0	0.0994117	BP4	0
c.82G>C	p.Glu28Gln	Class C0	-0.0725157	BP4_moderate	0.01
c.82G>A	p.Glu28Lys	Class C0	0.0488963	BP4	0.01
c.83A>T	p.Glu28Val	Class C0	-0.00100106	BP4	0.01
c.83A>G	p.Glu28Gly	Class C0	-0.0411849	BP4_moderate	0
c.83A>C	p.Glu28Ala	Class C0	-0.0355696	BP4_moderate	0
c.84A>T	p.Glu28Asp	Class C0	-0.0490536	BP4_moderate	0.01
c.84A>C	p.Glu28Asp	Class C0	-0.0490671	BP4_moderate	0.01
c.85A>T	p.Asn29Tyr	Class C0	0.00505589	BP4	0
c.85A>G	p.Asn29Asp	Class C0	-0.138425	BP4_moderate	0.01
c.85A>C	p.Asn29His	Class C0	-0.0714632	BP4_moderate	0
c.86A>T	p.Asn29Ile	Class C0	0.0567652	BP4	0
c.86A>G	p.Asn29Ser	Class C0	-0.0919329	BP4_moderate	0
c.86A>C	p.Asn29Thr	Class C0	-0.027511	BP4_moderate	0
c.87C>G	p.Asn29Lys	Class C0	-0.112089	BP4_moderate	0
c.87C>A	p.Asn29Lys	Class C0	-0.1121	BP4_moderate	0.01
c.88A>T	p.Asn30Tyr	Class C0	-0.0134193	BP4_moderate	0
c.88A>G	p.Asn30Asp	Class C0	-0.136365	BP4_moderate	0.01
c.88A>C	p.Asn30His	Class C0	-0.0572862	BP4_moderate	0
c.89A>T	p.Asn30Ile	Class C0	0.0302118	BP4	0
c.89A>G	p.Asn30Ser	Class C0	-0.0890075	BP4_moderate	0
c.89A>C	p.Asn30Thr	Class C0	-0.0174716	BP4_moderate	0
c.90C>G	p.Asn30Lys	Class C0	-0.0845409	BP4_moderate	0.18
c.90C>A	p.Asn30Lys	Class C0	-0.0845439	BP4_moderate	0.01
c.91G>T	p.Val31Phe	Class C0	0.0291426	BP4	0
c.91G>C	p.Val31Leu	Class C0	-0.0793347	BP4_moderate	0
c.91G>A	p.Val31Ile	Class C0	-0.016812	BP4_moderate	0.01
c.92T>G	p.Val31Gly	Class C0	0.162748	No evidence	0.01
c.92T>C	p.Val31Ala	Class C0	0.0395727	BP4	0
c.92T>A	p.Val31Asp	Class C0	0.210991	No evidence	0
c.94C>G	p.Leu32Val	Class C0	0.0683376	BP4	0.01
c.94C>A	p.Leu32Met	Class C0	0.0633324	BP4	0
c.95T>G	p.Leu32Arg	Class C0	0.288464	No evidence	0
c.95T>C	p.Leu32Pro	Class C0	0.374231	No evidence	0.01
c.95T>A	p.Leu32Gln	Class C0	0.266049	No evidence	0
c.97T>G	p.Ser33Ala	Class C0	-0.0243183	BP4_moderate	0.11
c.97T>C	p.Ser33Pro	Class C0	-0.00754718	BP4	0.05
c.97T>A	p.Ser33Thr	Class C0	-0.0322285	BP4_moderate	0.09
c.98C>T	p.Ser33Phe	Class C0	0.0584445	BP4	0.03
c.98C>G	p.Ser33Cys	Class C0	0.0318722	BP4	0.06
c.98C>A	p.Ser33Tyr	Class C0	0.0571886	BP4	0.05
c.100C>T	p.Pro34Ser	Class C0	-0.114246	BP4_moderate	0.04
c.100C>G	p.Pro34Ala	Class C0	-0.0968531	BP4_moderate	0.1
c.100C>A	p.Pro34Thr	Class C0	-0.104982	BP4_moderate	0.07
c.101C>T	p.Pro34Leu	Class C0	-0.00403696	BP4	0.06
c.101C>G	p.Pro34Arg	Class C0	-0.0050533	BP4	0.07
c.101C>A	p.Pro34His	Class C0	0.00165689	BP4	0.06
c.103T>G	p.Leu35Val	Class C0	-0.0708945	BP4_moderate	0.09
c.103T>A	p.Leu35Met	Class C0	-0.0687801	BP4_moderate	0.07
c.104T>G	p.Leu35Trp	Class C0	-0.0376327	BP4_moderate	0.12
c.104T>C	p.Leu35Ser	Class C0	-0.0712229	BP4_moderate	0.08
c.105G>T	p.Leu35Phe	Class C0	-0.0784713	BP4_moderate	0.35	Consider PP3 based on predicted splicing effect
c.105G>C	p.Leu35Phe	Class C0	-0.0784742	BP4_moderate	0.13
c.106C>T	p.Pro36Ser	Class C0	-0.0963889	BP4_moderate	0.13
c.106C>G	p.Pro36Ala	Class C0	-0.111866	BP4_moderate	0.07
c.106C>A	p.Pro36Thr	Class C0	-0.0926323	BP4_moderate	0.05
c.107C>T	p.Pro36Leu	Class C0	-0.101625	BP4_moderate	0.06
c.107C>G	p.Pro36Arg	Class C0	-0.0443287	BP4_moderate	0.04
c.107C>A	p.Pro36Gln	Class C0	-0.0700226	BP4_moderate	0.25	Consider PP3 based on predicted splicing effect
c.109T>G	p.Ser37Ala	Class C0	-0.0640431	BP4_moderate	0.1
c.109T>C	p.Ser37Pro	Class C0	-0.0295687	BP4_moderate	0.01
c.109T>A	p.Ser37Thr	Class C0	-0.0801811	BP4_moderate	0.09
c.110C>T	p.Ser37Phe	Class C0	0.0299191	BP4	0.03
c.110C>G	p.Ser37Cys	Class C0	-0.00544653	BP4	0.08
c.110C>A	p.Ser37Tyr	Class C0	0.0242079	BP4	0.05
c.112C>G	p.Gln38Glu	Class C0	-0.101223	BP4_moderate	0.07
c.112C>A	p.Gln38Lys	Class C0	-0.0761001	BP4_moderate	0.01
c.113A>T	p.Gln38Leu	Class C0	-0.0538204	BP4_moderate	0.42	Consider PP3 based on predicted splicing effect
c.113A>G	p.Gln38Arg	Class C0	-0.084061	BP4_moderate	0.13
c.113A>C	p.Gln38Pro	Class C0	-0.0735372	BP4_moderate	0.39	Consider PP3 based on predicted splicing effect
c.114A>T	p.Gln38His	Class C0	-0.0867297	BP4_moderate	0.15
c.114A>C	p.Gln38His	Class C0	-0.0867116	BP4_moderate	0.15
c.115G>T	p.Ala39Ser	Class C0	-0.101802	BP4_moderate	0.15
c.115G>C	p.Ala39Pro	Class C0	-0.102926	BP4_moderate	0.15
c.115G>A	p.Ala39Thr	Class C0	-0.0978311	BP4_moderate	0.15
c.116C>T	p.Ala39Val	Class C0	-0.0224274	BP4_moderate	0.04
c.116C>G	p.Ala39Gly	Class C0	-0.0616683	BP4_moderate	0.19
c.116C>A	p.Ala39Glu	Class C0	-0.010597	BP4_moderate	0.02
c.118A>T	p.Met40Leu	Class C0	-0.100724	BP4_moderate	0.01
c.118A>G	p.Met40Val	Class C0	-0.123883	BP4_moderate	0.13
c.118A>C	p.Met40Leu	Class C0	-0.10077	BP4_moderate	0.01
c.119T>G	p.Met40Arg	Class C0	0.0654266	BP4	0.07
c.119T>C	p.Met40Thr	Class C0	-0.0137557	BP4_moderate	0.03
c.119T>A	p.Met40Lys	Class C0	0.113839	BP4	0.03
c.120G>T	p.Met40Ile	Class C0	-0.0441338	BP4_moderate	0.04
c.120G>C	p.Met40Ile	Class C0	-0.0441381	BP4_moderate	0.02
c.120G>A	p.Met40Ile	Class C0	-0.0441285	BP4_moderate	0.04
c.121G>T	p.Asp41Tyr	Class C65	0.114309	No evidence	0.11
c.121G>C	p.Asp41His	Class C65	0.0366255	No evidence	0.09
c.121G>A	p.Asp41Asn	Class C15	-0.117059	BP4_moderate	0.06
c.122A>T	p.Asp41Val	Class C65	0.173421	PP3_moderate	0.07
c.122A>G	p.Asp41Gly	Class C65	0.0551833	No evidence	0.08
c.122A>C	p.Asp41Ala	Class C65	0.063632	No evidence	0.06
c.123T>G	p.Asp41Glu	Class C35	-0.104126	BP4_moderate	0.01
c.123T>A	p.Asp41Glu	Class C35	-0.104128	BP4_moderate	0.04
c.124G>T	p.Asp42Tyr	Class C25	-0.00136524	BP4	0.07
c.124G>C	p.Asp42His	Class C0	-0.0724678	BP4_moderate	0.05
c.124G>A	p.Asp42Asn	Class C0	-0.228011	BP4_moderate	0.04
c.125A>T	p.Asp42Val	Class C25	0.0217636	BP4	0.05
c.125A>G	p.Asp42Gly	Class C0	-0.068851	BP4_moderate	0.04
c.125A>C	p.Asp42Ala	Class C15	-0.0644967	BP4_moderate	0.03
c.126T>G	p.Asp42Glu	Class C0	-0.212815	BP4_moderate	0.03
c.126T>A	p.Asp42Glu	Class C0	-0.212838	BP4_moderate	0.01
c.127T>G	p.Leu43Val	Class C0	-0.0279969	BP4_moderate	0.05
c.127T>A	p.Leu43Met	Class C0	-0.0450175	BP4_moderate	0.02
c.128T>G	p.Leu43Trp	Class C0	0.103205	BP4	0.03
c.128T>C	p.Leu43Ser	Class C0	0.172468	No evidence	0.03
c.129G>T	p.Leu43Phe	Class C0	-0.0232394	BP4_moderate	0.05
c.129G>C	p.Leu43Phe	Class C0	-0.0232209	BP4_moderate	0.02
c.130A>T	p.Met44Leu	Class C0	-0.220366	BP4_moderate	0.04
c.130A>G	p.Met44Val	Class C0	-0.173775	BP4_moderate	0.03
c.130A>C	p.Met44Leu	Class C0	-0.220425	BP4_moderate	0.01
c.131T>G	p.Met44Arg	Class C0	-0.00418747	BP4	0.03
c.131T>C	p.Met44Thr	Class C0	-0.0970732	BP4_moderate	0.01
c.131T>A	p.Met44Lys	Class C0	0.00128959	BP4	0.05
c.132G>T	p.Met44Ile	Class C0	-0.187028	BP4_moderate	0.06
c.132G>C	p.Met44Ile	Class C0	-0.187063	BP4_moderate	0.02
c.132G>A	p.Met44Ile	Class C0	-0.187112	BP4_moderate	0.05
c.133C>G	p.Leu45Val	Class C0	-0.135089	BP4_moderate	0.01
c.133C>A	p.Leu45Met	Class C0	-0.0897295	BP4_moderate	0.02
c.134T>G	p.Leu45Arg	Class C0	0.00843689	BP4	0.02
c.134T>C	p.Leu45Pro	Class C0	-0.0202233	BP4_moderate	0.02
c.134T>A	p.Leu45Gln	Class C0	-0.0102268	BP4_moderate	0.04
c.136T>G	p.Ser46Ala	Class C0	-0.15261	BP4_moderate	0.03
c.136T>C	p.Ser46Pro	Class C0	-0.0898869	BP4_moderate	0.01
c.136T>A	p.Ser46Thr	Class C0	-0.141994	BP4_moderate	0.03
c.137C>T	p.Ser46Phe	Class C0	-0.0258162	BP4_moderate	0.02
c.137C>G	p.Ser46Cys	Class C0	-0.05665	BP4_moderate	0
c.137C>A	p.Ser46Tyr	Class C0	-0.0433253	BP4_moderate	0.04
c.139C>T	p.Pro47Ser	Class C0	-0.214593	BP4_moderate	0.02
c.139C>G	p.Pro47Ala	Class C0	-0.175663	BP4_moderate	0.06
c.139C>A	p.Pro47Thr	Class C0	-0.183275	BP4_moderate	0.04
c.140C>T	p.Pro47Leu	Class C0	-0.0764518	BP4_moderate	0.01
c.140C>G	p.Pro47Arg	Class C0	-0.0441441	BP4_moderate	0.01
c.140C>A	p.Pro47Gln	Class C0	-0.0656977	BP4_moderate	0.18
c.142G>T	p.Asp48Tyr	Class C0	-0.0284859	BP4_moderate	0.13
c.142G>C	p.Asp48His	Class C0	-0.0538159	BP4_moderate	0.11
c.142G>A	p.Asp48Asn	Class C0	-0.215708	BP4_moderate	0.08
c.143A>T	p.Asp48Val	Class C0	-0.0242776	BP4_moderate	0.07
c.143A>G	p.Asp48Gly	Class C0	-0.0859549	BP4_moderate	0.09
c.143A>C	p.Asp48Ala	Class C0	-0.0943762	BP4_moderate	0.05
c.144C>G	p.Asp48Glu	Class C0	-0.223988	BP4_moderate	0.05
c.144C>A	p.Asp48Glu	Class C0	-0.224044	BP4_moderate	0.06
c.145G>T	p.Asp49Tyr	Class C0	0.00437475	BP4	0.07
c.145G>C	p.Asp49His	Class C0	-0.0306805	BP4_moderate	0.05
c.145G>A	p.Asp49Asn	Class C0	-0.232048	BP4_moderate	0.04
c.146A>T	p.Asp49Val	Class C0	-0.00978887	BP4_moderate	0.05
c.146A>G	p.Asp49Gly	Class C0	-0.0674207	BP4_moderate	0.11
c.146A>C	p.Asp49Ala	Class C0	-0.039541	BP4_moderate	0.03
c.147T>G	p.Asp49Glu	Class C0	-0.198758	BP4_moderate	0.09
c.147T>A	p.Asp49Glu	Class C0	-0.19879	BP4_moderate	0.02
c.148A>T	p.Ile50Phe	Class C0	-0.10466	BP4_moderate	0.02
c.148A>G	p.Ile50Val	Class C0	-0.282413	BP4_moderate	0.01
c.148A>C	p.Ile50Leu	Class C0	-0.182077	BP4_moderate	0.01
c.149T>G	p.Ile50Ser	Class C0	0.0133005	BP4	0.02
c.149T>C	p.Ile50Thr	Class C0	-0.0654571	BP4_moderate	0
c.149T>A	p.Ile50Asn	Class C0	-0.0373514	BP4_moderate	0.01
c.150T>G	p.Ile50Met	Class C0	-0.158815	BP4_moderate	0.07
c.151G>C	p.Glu51Gln	Class C0	-0.167256	BP4_moderate	0
c.151G>A	p.Glu51Lys	Class C0	-0.0528054	BP4_moderate	0.1
c.152A>T	p.Glu51Val	Class C0	-0.128462	BP4_moderate	0.09
c.152A>G	p.Glu51Gly	Class C0	-0.158026	BP4_moderate	0.05
c.152A>C	p.Glu51Ala	Class C0	-0.222447	BP4_moderate	0.05
c.153A>T	p.Glu51Asp	Class C0	-0.227229	BP4_moderate	0.01
c.153A>C	p.Glu51Asp	Class C0	-0.227252	BP4_moderate	0.01
c.154C>G	p.Gln52Glu	Class C0	-0.232928	BP4_moderate	0.13
c.154C>A	p.Gln52Lys	Class C0	-0.221652	BP4_moderate	0.05
c.155A>T	p.Gln52Leu	Class C0	-0.0815939	BP4_moderate	0.04
c.155A>G	p.Gln52Arg	Class C0	-0.191563	BP4_moderate	0.05
c.155A>C	p.Gln52Pro	Class C0	-0.0475533	BP4_moderate	0.02
c.156A>T	p.Gln52His	Class C0	-0.151449	BP4_moderate	0.02
c.156A>C	p.Gln52His	Class C0	-0.151592	BP4_moderate	0.05
c.157T>G	p.Trp53Gly	Class C0	0.022144	BP4	0.02
c.157T>C	p.Trp53Arg	Class C0	0.0230803	BP4	0.16
c.157T>A	p.Trp53Arg	Class C0	0.0230925	BP4	0.07
c.158G>T	p.Trp53Leu	Class C0	-0.0550933	BP4_moderate	0.04
c.158G>C	p.Trp53Ser	Class C0	-0.00505185	BP4	0.07
c.159G>T	p.Trp53Cys	Class C0	-0.00769732	BP4	0.06
c.159G>C	p.Trp53Cys	Class C0	-0.00770461	BP4	0.05
c.160T>G	p.Phe54Val	Class C0	-0.149406	BP4_moderate	0.05
c.160T>C	p.Phe54Leu	Class C0	-0.199	BP4_moderate	0.04
c.160T>A	p.Phe54Ile	Class C0	-0.143071	BP4_moderate	0.18
c.161T>G	p.Phe54Cys	Class C0	-0.014835	BP4_moderate	0.05
c.161T>C	p.Phe54Ser	Class C0	-0.0239361	BP4_moderate	0.03
c.161T>A	p.Phe54Tyr	Class C0	-0.0779946	BP4_moderate	0.21	Consider PP3 based on predicted splicing effect
c.162C>G	p.Phe54Leu	Class C0	-0.214579	BP4_moderate	0.07
c.162C>A	p.Phe54Leu	Class C0	-0.214567	BP4_moderate	0.13
c.163A>T	p.Thr55Ser	Class C0	-0.233682	BP4_moderate	0.08
c.163A>G	p.Thr55Ala	Class C0	-0.198602	BP4_moderate	0.04
c.163A>C	p.Thr55Pro	Class C0	-0.0795943	BP4_moderate	0.01
c.164C>T	p.Thr55Ile	Class C0	-0.182926	BP4_moderate	0.04
c.164C>G	p.Thr55Ser	Class C0	-0.277844	BP4_moderate	0.08
c.164C>A	p.Thr55Asn	Class C0	-0.253409	BP4_moderate	0.03
c.166G>C	p.Glu56Gln	Class C0	-0.164535	BP4_moderate	0.04
c.166G>A	p.Glu56Lys	Class C0	-0.00884606	BP4_moderate	0.04
c.167A>T	p.Glu56Val	Class C0	-0.000296341	BP4	0.16
c.167A>G	p.Glu56Gly	Class C0	-0.0902706	BP4_moderate	0.04
c.167A>C	p.Glu56Ala	Class C0	-0.0344232	BP4_moderate	0.16
c.168A>T	p.Glu56Asp	Class C0	-0.121273	BP4_moderate	0.1
c.168A>C	p.Glu56Asp	Class C0	-0.121264	BP4_moderate	0.05
c.169G>T	p.Asp57Tyr	Class C0	0.0108327	BP4	0.22	Consider PP3 based on predicted splicing effect
c.169G>C	p.Asp57His	Class C0	-0.0262517	BP4_moderate	0.15
c.169G>A	p.Asp57Asn	Class C0	-0.169032	BP4_moderate	0.11
c.170A>T	p.Asp57Val	Class C0	0.0176236	BP4	0.06
c.170A>G	p.Asp57Gly	Class C0	-0.0520748	BP4_moderate	0.13
c.170A>C	p.Asp57Ala	Class C0	-0.0513029	BP4_moderate	0.03
c.171C>G	p.Asp57Glu	Class C0	-0.0963721	BP4_moderate	0.05
c.171C>A	p.Asp57Glu	Class C0	-0.0963295	BP4_moderate	0.05
c.172C>T	p.Pro58Ser	Class C0	-0.120576	BP4_moderate	0.04
c.172C>G	p.Pro58Ala	Class C0	-0.0821802	BP4_moderate	0.03
c.172C>A	p.Pro58Thr	Class C0	-0.10334	BP4_moderate	0.15
c.173C>T	p.Pro58Leu	Class C0	-0.0546378	BP4_moderate	0.18
c.173C>G	p.Pro58Arg	Class C0	-0.0771109	BP4_moderate	0.22	Consider PP3 based on predicted splicing effect
c.173C>A	p.Pro58Gln	Class C0	-0.0874843	BP4_moderate	0.02
c.175G>T	p.Gly59Cys	Class C0	-0.0218569	BP4_moderate	0.32	Consider PP3 based on predicted splicing effect
c.175G>C	p.Gly59Arg	Class C0	-0.0191111	BP4_moderate	0.32	Consider PP3 based on predicted splicing effect
c.175G>A	p.Gly59Ser	Class C0	-0.0499154	BP4_moderate	0.32	Consider PP3 based on predicted splicing effect
c.176G>T	p.Gly59Val	Class C0	-0.0808813	BP4_moderate	0.32	Consider PP3 based on predicted splicing effect
c.176G>C	p.Gly59Ala	Class C0	-0.13439	BP4_moderate	0.32	Consider PP3 based on predicted splicing effect
c.176G>A	p.Gly59Asp	Class C0	-0.0685573	BP4_moderate	0.32	Consider PP3 based on predicted splicing effect
c.178C>T	p.Pro60Ser	Class C0	-0.165362	BP4_moderate	0.11
c.178C>G	p.Pro60Ala	Class C0	-0.1186	BP4_moderate	0.5	Consider PP3 based on predicted splicing effect
c.178C>A	p.Pro60Thr	Class C0	-0.100734	BP4_moderate	0.67	Consider PP3 based on predicted splicing effect
c.179C>T	p.Pro60Leu	Class C0	-0.0771185	BP4_moderate	0.02
c.179C>G	p.Pro60Arg	Class C0	-0.0124278	BP4_moderate	0.03
c.179C>A	p.Pro60Gln	Class C0	-0.0759013	BP4_moderate	0.21	Consider PP3 based on predicted splicing effect
c.181G>T	p.Asp61Tyr	Class C0	-0.045015	BP4_moderate	0.38	Consider PP3 based on predicted splicing effect
c.181G>C	p.Asp61His	Class C0	-0.110236	BP4_moderate	0.03
c.181G>A	p.Asp61Asn	Class C0	-0.253913	BP4_moderate	0.02
c.182A>T	p.Asp61Val	Class C0	-0.0240604	BP4_moderate	0.19
c.182A>G	p.Asp61Gly	Class C0	-0.0863219	BP4_moderate	0.98	Consider PP3 based on predicted splicing effect
c.182A>C	p.Asp61Ala	Class C0	-0.0855049	BP4_moderate	0.04
c.183T>G	p.Asp61Glu	Class C0	-0.182276	BP4_moderate	0.02
c.183T>A	p.Asp61Glu	Class C0	-0.182269	BP4_moderate	0.02
c.184G>C	p.Glu62Gln	Class C0	-0.0893113	BP4_moderate	0.11
c.184G>A	p.Glu62Lys	Class C0	-0.00288037	BP4	0.09
c.185A>T	p.Glu62Val	Class C0	-0.00607348	BP4	0.07
c.185A>G	p.Glu62Gly	Class C0	-0.109659	BP4_moderate	0.01
c.185A>C	p.Glu62Ala	Class C0	-0.0349201	BP4_moderate	0.07
c.186A>T	p.Glu62Asp	Class C0	-0.177825	BP4_moderate	0.05
c.186A>C	p.Glu62Asp	Class C0	-0.177839	BP4_moderate	0.06
c.187G>T	p.Ala63Ser	Class C0	-0.109957	BP4_moderate	0.1
c.187G>C	p.Ala63Pro	Class C0	-0.067817	BP4_moderate	0.07
c.187G>A	p.Ala63Thr	Class C0	-0.151291	BP4_moderate	0.07
c.188C>T	p.Ala63Val	Class C0	-0.0986917	BP4_moderate	0.04
c.188C>G	p.Ala63Gly	Class C0	-0.155932	BP4_moderate	0.39	Consider PP3 based on predicted splicing effect
c.188C>A	p.Ala63Asp	Class C0	-0.0874782	BP4_moderate	0.07
c.190C>T	p.Pro64Ser	Class C0	-0.202303	BP4_moderate	0.05
c.190C>G	p.Pro64Ala	Class C0	-0.153008	BP4_moderate	0.11
c.190C>A	p.Pro64Thr	Class C0	-0.162868	BP4_moderate	0.11
c.191C>T	p.Pro64Leu	Class C0	-0.167576	BP4_moderate	0.02
c.191C>G	p.Pro64Arg	Class C0	-0.132403	BP4_moderate	0.06
c.191C>A	p.Pro64His	Class C0	-0.123278	BP4_moderate	0.04
c.193A>G	p.Arg65Gly	Class C0	-0.124129	BP4_moderate	0.03
c.194G>T	p.Arg65Ile	Class C0	-0.116347	BP4_moderate	0.07
c.194G>C	p.Arg65Thr	Class C0	-0.177711	BP4_moderate	0.03
c.194G>A	p.Arg65Lys	Class C0	-0.194632	BP4_moderate	0.01
c.195A>T	p.Arg65Ser	Class C0	-0.148855	BP4_moderate	0.38	Consider PP3 based on predicted splicing effect
c.195A>C	p.Arg65Ser	Class C0	-0.148834	BP4_moderate	0
c.196A>T	p.Met66Leu	Class C0	-0.174304	BP4_moderate	0.02
c.196A>G	p.Met66Val	Class C0	-0.268991	BP4_moderate	0.02
c.196A>C	p.Met66Leu	Class C0	-0.174312	BP4_moderate	0.02
c.197T>G	p.Met66Arg	Class C0	-0.090865	BP4_moderate	0.04
c.197T>C	p.Met66Thr	Class C0	-0.132956	BP4_moderate	0.07
c.197T>A	p.Met66Lys	Class C0	-0.0740697	BP4_moderate	0.03
c.198G>T	p.Met66Ile	Class C0	-0.151035	BP4_moderate	0.02
c.198G>C	p.Met66Ile	Class C0	-0.151066	BP4_moderate	0.05
c.198G>A	p.Met66Ile	Class C0	-0.15104	BP4_moderate	0.03
c.199C>T	p.Pro67Ser	Class C0	-0.304469	BP4_moderate	0.07
c.199C>G	p.Pro67Ala	Class C0	-0.274013	BP4_moderate	0.01
c.199C>A	p.Pro67Thr	Class C0	-0.218186	BP4_moderate	0.04
c.200C>T	p.Pro67Leu	Class C0	-0.185107	BP4_moderate	0.09
c.200C>G	p.Pro67Arg	Class C0	-0.116554	BP4_moderate	0.02
c.200C>A	p.Pro67Gln	Class C0	-0.166809	BP4_moderate	0.03
c.202G>C	p.Glu68Gln	Class C0	-0.184796	BP4_moderate	0.06
c.202G>A	p.Glu68Lys	Class C0	-0.0860892	BP4_moderate	0.09
c.203A>T	p.Glu68Val	Class C0	-0.18164	BP4_moderate	0.06
c.203A>G	p.Glu68Gly	Class C0	-0.262557	BP4_moderate	0.15
c.203A>C	p.Glu68Ala	Class C0	-0.24186	BP4_moderate	0.03
c.204G>T	p.Glu68Asp	Class C0	-0.211756	BP4_moderate	0.02
c.204G>C	p.Glu68Asp	Class C0	-0.211765	BP4_moderate	0
c.205G>T	p.Ala69Ser	Class C0	-0.19895	BP4_moderate	0.06
c.205G>C	p.Ala69Pro	Class C0	-0.169086	BP4_moderate	0.04
c.205G>A	p.Ala69Thr	Class C0	-0.188091	BP4_moderate	0.03
c.206C>T	p.Ala69Val	Class C0	-0.141994	BP4_moderate	0.61	Consider PP3 based on predicted splicing effect
c.206C>G	p.Ala69Gly	Class C0	-0.161208	BP4_moderate	0.13
c.206C>A	p.Ala69Asp	Class C0	-0.099637	BP4_moderate	0.09
c.208G>T	p.Ala70Ser	Class C0	-0.219842	BP4_moderate	0.06
c.208G>C	p.Ala70Pro	Class C0	-0.162753	BP4_moderate	0.05
c.208G>A	p.Ala70Thr	Class C0	-0.203616	BP4_moderate	0.01
c.209C>T	p.Ala70Val	Class C0	-0.103763	BP4_moderate	0.03
c.209C>G	p.Ala70Gly	Class C0	-0.140722	BP4_moderate	0.02
c.209C>A	p.Ala70Asp	Class C0	-0.103287	BP4_moderate	0.02
c.211C>T	p.Pro71Ser	Class C0	-0.218478	BP4_moderate	0.01
c.211C>G	p.Pro71Ala	Class C0	-0.225507	BP4_moderate	0.08
c.211C>A	p.Pro71Thr	Class C0	-0.200425	BP4_moderate	0.06
c.212C>T	p.Pro71Leu	Class C0	-0.147403	BP4_moderate	0.03
c.212C>G	p.Pro71Arg	Class C0	-0.119753	BP4_moderate	0.08
c.212C>A	p.Pro71His	Class C0	-0.156748	BP4_moderate	0.04
c.214C>T	p.Pro72Ser	Class C0	-0.202922	BP4_moderate	0.07
c.214C>G	p.Pro72Ala	Class C0	-0.215412	BP4_moderate	0.12
c.214C>A	p.Pro72Thr	Class C0	-0.17446	BP4_moderate	0.09
c.215C>T	p.Pro72Leu	Class C0	-0.113263	BP4_moderate	0.05
c.215C>G	p.Pro72Arg	Class C0	-0.108475	BP4_moderate	0.05
c.215C>A	p.Pro72His	Class C0	-0.101677	BP4_moderate	0.07
c.217G>T	p.Val73Leu	Class C0	-0.243036	BP4_moderate	0.12
c.217G>C	p.Val73Leu	Class C0	-0.243094	BP4_moderate	0.12
c.217G>A	p.Val73Met	Class C0	-0.167327	BP4_moderate	0.07
c.218T>G	p.Val73Gly	Class C0	-0.126842	BP4_moderate	0.01
c.218T>C	p.Val73Ala	Class C0	-0.231568	BP4_moderate	0.05
c.218T>A	p.Val73Glu	Class C0	-0.132691	BP4_moderate	0.05
c.220G>T	p.Ala74Ser	Class C0	-0.165124	BP4_moderate	0.11
c.220G>C	p.Ala74Pro	Class C0	-0.119862	BP4_moderate	0.13
c.220G>A	p.Ala74Thr	Class C0	-0.179416	BP4_moderate	0.01
c.221C>T	p.Ala74Val	Class C0	-0.213549	BP4_moderate	0
c.221C>G	p.Ala74Gly	Class C0	-0.229929	BP4_moderate	0.01
c.221C>A	p.Ala74Asp	Class C0	-0.197922	BP4_moderate	0.13
c.223C>T	p.Pro75Ser	Class C0	-0.148046	BP4_moderate	0.05
c.223C>G	p.Pro75Ala	Class C0	-0.116935	BP4_moderate	0.1
c.223C>A	p.Pro75Thr	Class C0	-0.136025	BP4_moderate	0.07
c.224C>T	p.Pro75Leu	Class C0	-0.0964637	BP4_moderate	0.03
c.224C>G	p.Pro75Arg	Class C0	-0.0898255	BP4_moderate	0.05
c.224C>A	p.Pro75His	Class C0	-0.0692348	BP4_moderate	0.01
c.226G>T	p.Ala76Ser	Class C0	-0.19895	BP4_moderate	0.01
c.226G>C	p.Ala76Pro	Class C0	-0.112294	BP4_moderate	0.02
c.226G>A	p.Ala76Thr	Class C0	-0.170809	BP4_moderate	0.02
c.227C>T	p.Ala76Val	Class C0	-0.142891	BP4_moderate	0.04
c.227C>G	p.Ala76Gly	Class C0	-0.196198	BP4_moderate	0.1
c.227C>A	p.Ala76Glu	Class C0	-0.138427	BP4_moderate	0.03
c.229C>T	p.Pro77Ser	Class C0	-0.189943	BP4_moderate	0.03
c.229C>G	p.Pro77Ala	Class C0	-0.102431	BP4_moderate	0.04
c.229C>A	p.Pro77Thr	Class C0	-0.172543	BP4_moderate	0.05
c.230C>T	p.Pro77Leu	Class C0	-0.106294	BP4_moderate	0.15
c.230C>G	p.Pro77Arg	Class C0	-0.0980035	BP4_moderate	0.01
c.230C>A	p.Pro77Gln	Class C0	-0.112142	BP4_moderate	0.04
c.232G>T	p.Ala78Ser	Class C0	-0.163391	BP4_moderate	0.05
c.232G>C	p.Ala78Pro	Class C0	-0.0676458	BP4_moderate	0.06
c.232G>A	p.Ala78Thr	Class C0	-0.11967	BP4_moderate	0.01
c.233C>T	p.Ala78Val	Class C0	-0.100287	BP4_moderate	0.12
c.233C>G	p.Ala78Gly	Class C0	-0.173897	BP4_moderate	0.03
c.233C>A	p.Ala78Glu	Class C0	-0.125575	BP4_moderate	0.06
c.235G>T	p.Ala79Ser	Class C0	-0.045723	BP4_moderate	0.01
c.235G>C	p.Ala79Pro	Class C0	-0.0305579	BP4_moderate	0.04
c.235G>A	p.Ala79Thr	Class C0	-0.0815295	BP4_moderate	0.03
c.236C>T	p.Ala79Val	Class C0	-0.0170058	BP4_moderate	0.01
c.236C>G	p.Ala79Gly	Class C0	0.00228963	BP4	0.8	Consider PP3 based on predicted splicing effect
c.236C>A	p.Ala79Asp	Class C0	0.029368	BP4	0.04
c.238C>T	p.Pro80Ser	Class C0	0.00537629	BP4	0.06
c.238C>G	p.Pro80Ala	Class C0	0.00537274	BP4	0.05
c.238C>A	p.Pro80Thr	Class C0	0.0158915	BP4	0.08
c.239C>T	p.Pro80Leu	Class C0	-0.0209762	BP4_moderate	0.08
c.239C>G	p.Pro80Arg	Class C0	0.0148018	BP4	0.04
c.239C>A	p.Pro80His	Class C0	0.0116421	BP4	0.05
c.241A>T	p.Thr81Ser	Class C0	-0.104475	BP4_moderate	0.02
c.241A>G	p.Thr81Ala	Class C0	-0.219937	BP4_moderate	0.03
c.241A>C	p.Thr81Pro	Class C0	-0.105621	BP4_moderate	0.06
c.242C>T	p.Thr81Ile	Class C0	-0.0617973	BP4_moderate	0.09
c.242C>G	p.Thr81Arg	Class C0	-0.0465434	BP4_moderate	0.12
c.242C>A	p.Thr81Lys	Class C0	-0.0592934	BP4_moderate	0.12
c.244C>T	p.Pro82Ser	Class C0	0.0119747	BP4	0.04
c.244C>G	p.Pro82Ala	Class C0	-0.0142746	BP4_moderate	0.01
c.244C>A	p.Pro82Thr	Class C0	0.00577243	BP4	0.06
c.245C>T	p.Pro82Leu	Class C0	0.0708215	BP4	0.09
c.245C>G	p.Pro82Arg	Class C0	0.00515281	BP4	0.16
c.245C>A	p.Pro82Gln	Class C0	-0.0122043	BP4_moderate	0.12
c.247G>T	p.Ala83Ser	Class C0	-0.050858	BP4_moderate	0.02
c.247G>C	p.Ala83Pro	Class C0	-0.0243979	BP4_moderate	0.02
c.247G>A	p.Ala83Thr	Class C0	-0.0511502	BP4_moderate	0.08
c.248C>T	p.Ala83Val	Class C0	-0.092794	BP4_moderate	0.07
c.248C>G	p.Ala83Gly	Class C0	-0.0688328	BP4_moderate	0.17
c.248C>A	p.Ala83Glu	Class C0	-0.0332175	BP4_moderate	0.03
c.250G>T	p.Ala84Ser	Class C0	-0.0284113	BP4_moderate	0.02
c.250G>C	p.Ala84Pro	Class C0	-0.00565667	BP4	0.05
c.250G>A	p.Ala84Thr	Class C0	-0.0501613	BP4_moderate	0.07
c.251C>T	p.Ala84Val	Class C0	0.0230599	BP4	0.01
c.251C>G	p.Ala84Gly	Class C0	0.0746996	BP4	0.03
c.251C>A	p.Ala84Asp	Class C0	0.117092	BP4	0.13
c.253C>T	p.Pro85Ser	Class C0	-0.026647	BP4_moderate	0.04
c.253C>G	p.Pro85Ala	Class C0	-0.0222494	BP4_moderate	0.08
c.253C>A	p.Pro85Thr	Class C0	0.0130954	BP4	0.06
c.254C>T	p.Pro85Leu	Class C0	0.0403495	BP4	0.03
c.254C>G	p.Pro85Arg	Class C0	0.0505956	BP4	0.03
c.254C>A	p.Pro85His	Class C0	0.0660777	BP4	0.02
c.256G>T	p.Ala86Ser	Class C0	-0.0908468	BP4_moderate	0.01
c.256G>C	p.Ala86Pro	Class C0	-0.0412804	BP4_moderate	0.01
c.256G>A	p.Ala86Thr	Class C0	-0.110324	BP4_moderate	0.04
c.257C>T	p.Ala86Val	Class C0	-0.00789786	BP4	0.13
c.257C>G	p.Ala86Gly	Class C0	-0.0408096	BP4_moderate	0.08
c.257C>A	p.Ala86Glu	Class C0	0.00793605	BP4	0.03
c.259C>T	p.Pro87Ser	Class C0	0.0531444	BP4	0.03
c.259C>G	p.Pro87Ala	Class C0	0.052252	BP4	0.02
c.259C>A	p.Pro87Thr	Class C0	0.0924834	BP4	0.04
c.260C>T	p.Pro87Leu	Class C15	0.0681628	BP4	0.1
c.260C>G	p.Pro87Arg	Class C0	0.0922467	BP4	0.01
c.260C>A	p.Pro87Gln	Class C0	0.0831221	BP4	0.03
c.262G>T	p.Ala88Ser	Class C0	-0.00537938	BP4	0.05
c.262G>C	p.Ala88Pro	Class C0	0.0264258	BP4	0.07
c.262G>A	p.Ala88Thr	Class C0	0.00148876	BP4	0.05
c.263C>T	p.Ala88Val	Class C0	0.0100669	BP4	0.02
c.263C>G	p.Ala88Gly	Class C0	0.00684499	BP4	0.01
c.263C>A	p.Ala88Asp	Class C0	0.0530977	BP4	0.03
c.265C>T	p.Pro89Ser	Class C0	-0.0484666	BP4_moderate	0.08
c.265C>G	p.Pro89Ala	Class C0	-0.0443833	BP4_moderate	0.11
c.265C>A	p.Pro89Thr	Class C0	-0.111854	BP4_moderate	0.09
c.266C>T	p.Pro89Leu	Class C0	-0.00389404	BP4	0.03
c.266C>G	p.Pro89Arg	Class C0	0.0369174	BP4	0.08
c.266C>A	p.Pro89His	Class C0	0.026602	BP4	0.03
c.268T>G	p.Ser90Ala	Class C0	-0.0555426	BP4_moderate	0.05
c.268T>C	p.Ser90Pro	Class C0	-0.0800174	BP4_moderate	0.06
c.268T>A	p.Ser90Thr	Class C0	-0.0494097	BP4_moderate	0.04
c.269C>T	p.Ser90Phe	Class C15	0.0453964	BP4	0.02
c.269C>G	p.Ser90Cys	Class C15	0.0302502	BP4	0.04
c.269C>A	p.Ser90Tyr	Class C15	0.0474898	BP4	0.06
c.271T>G	p.Trp91Gly	Class C0	0.153023	BP4	0.06
c.271T>C	p.Trp91Arg	Class C0	0.143307	BP4	0.04
c.271T>A	p.Trp91Arg	Class C0	0.143307	BP4	0.04
c.272G>T	p.Trp91Leu	Class C0	0.0671611	BP4	0.08
c.272G>C	p.Trp91Ser	Class C0	0.0497598	BP4	0.02
c.273G>T	p.Trp91Cys	Class C15	0.173459	No evidence	0.06
c.273G>C	p.Trp91Cys	Class C15	0.173391	No evidence	0.06
c.274C>T	p.Pro92Ser	Class C15	0.0728076	BP4	0.04
c.274C>G	p.Pro92Ala	Class C0	0.0740124	BP4	0.05
c.274C>A	p.Pro92Thr	Class C0	0.00465144	BP4	0.12
c.275C>T	p.Pro92Leu	Class C0	0.096312	BP4	0.07
c.275C>G	p.Pro92Arg	Class C0	0.104742	BP4	0.08
c.275C>A	p.Pro92His	Class C0	0.120451	BP4	0.05
c.277C>G	p.Leu93Val	Class C0	0.0474832	BP4	0.07
c.277C>A	p.Leu93Met	Class C0	0.0338738	BP4	0.07
c.278T>G	p.Leu93Arg	Class C0	0.116956	BP4	0.07
c.278T>C	p.Leu93Pro	Class C0	0.0374005	BP4	0.06
c.278T>A	p.Leu93Gln	Class C0	0.110753	BP4	0.02
c.280T>G	p.Ser94Ala	Class C0	0.0563525	BP4	0.07
c.280T>C	p.Ser94Pro	Class C0	0.101426	BP4	0.04
c.280T>A	p.Ser94Thr	Class C0	0.0442625	BP4	0.27	Consider PP3 based on predicted splicing effect
c.281C>T	p.Ser94Leu	Class C25	0.151133	BP4	0.08
c.283T>G	p.Ser95Ala	Class C0	0.0802935	BP4	0.09
c.283T>C	p.Ser95Pro	Class C0	0.0856512	BP4	0.08
c.283T>A	p.Ser95Thr	Class C0	0.0804827	BP4	0.01
c.284C>T	p.Ser95Phe	Class C0	0.133178	BP4	0.18
c.284C>G	p.Ser95Cys	Class C0	0.101772	BP4	0.13
c.284C>A	p.Ser95Tyr	Class C0	0.151726	BP4	0.13
c.286T>G	p.Ser96Ala	Class C0	-0.0564858	BP4_moderate	0.08
c.286T>C	p.Ser96Pro	Class C0	0.0288036	BP4	0.05
c.286T>A	p.Ser96Thr	Class C0	-0.0612713	BP4_moderate	0.08
c.287C>T	p.Ser96Phe	Class C0	-0.0660243	BP4_moderate	0.11
c.287C>G	p.Ser96Cys	Class C0	0.000437962	BP4	0.06
c.287C>A	p.Ser96Tyr	Class C0	0.016172	BP4	0.07
c.289G>T	p.Val97Phe	Class C0	0.253287	No evidence	0.15
c.289G>C	p.Val97Leu	Class C0	0.11794	BP4	0.11
c.289G>A	p.Val97Ile	Class C0	0.206863	No evidence	0.04
c.290T>G	p.Val97Gly	Class C35	0.358611	PP3	0.1
c.290T>C	p.Val97Ala	Class C25	0.182305	PP3	0.08
c.290T>A	p.Val97Asp	Class C45	0.502195	PP3	0.09
c.292C>T	p.Pro98Ser	Class C65	0.562235	PP3_moderate	0.19
c.292C>G	p.Pro98Ala	Class C25	0.426366	PP3	0.13
c.292C>A	p.Pro98Thr	Class C35	0.592196	PP3	0.1
c.293C>T	p.Pro98Leu	Class C65	0.557361	PP3_moderate	0.02
c.293C>G	p.Pro98Arg	Class C65	0.591769	PP3_moderate	0.09
c.293C>A	p.Pro98His	Class C65	0.539071	PP3_moderate	0.04
c.295T>G	p.Ser99Ala	Class C0	0.0863626	BP4	0.09
c.295T>C	p.Ser99Pro	Class C0	0.256631	No evidence	0.02
c.295T>A	p.Ser99Thr	Class C0	0.100818	BP4	0.06
c.296C>T	p.Ser99Phe	Class C15	0.271961	No evidence	0.19
c.296C>G	p.Ser99Cys	Class C15	0.151872	BP4	0.07
c.296C>A	p.Ser99Tyr	Class C15	0.274879	No evidence	0.05
c.298C>G	p.Gln100Glu	Class C0	-0.0166662	BP4_moderate	0.14
c.298C>A	p.Gln100Lys	Class C0	0.0364171	BP4	0.12
c.299A>T	p.Gln100Leu	Class C25	-0.00422201	BP4	0.12
c.299A>G	p.Gln100Arg	Class C0	-0.0342562	BP4_moderate	0.12
c.299A>C	p.Gln100Pro	Class C0	-0.0473623	BP4_moderate	0.12
c.300G>T	p.Gln100His	Class C0	-0.0820816	BP4_moderate	0.16
c.300G>C	p.Gln100His	Class C0	-0.0821074	BP4_moderate	0.12
c.301A>G	p.Lys101Glu	Class C0	0.0162036	BP4	0.14
c.301A>C	p.Lys101Gln	Class C0	0.0500761	BP4	0.04
c.302A>T	p.Lys101Ile	Class C0	0.0588229	BP4	0.12
c.302A>G	p.Lys101Arg	Class C0	0.0544423	BP4	0.03
c.302A>C	p.Lys101Thr	Class C0	-0.00923984	BP4_moderate	0.04
c.303A>T	p.Lys101Asn	Class C0	-0.0789518	BP4_moderate	0.03
c.303A>C	p.Lys101Asn	Class C0	-0.0789597	BP4_moderate	0.02
c.304A>T	p.Thr102Ser	Class C0	0.0539249	BP4	0.03
c.304A>G	p.Thr102Ala	Class C0	0.0591496	BP4	0.02
c.304A>C	p.Thr102Pro	Class C0	0.0315296	BP4	0.06
c.305C>T	p.Thr102Ile	Class C15	0.0598191	BP4	0.02
c.305C>G	p.Thr102Ser	Class C0	0.0503116	BP4	0.05
c.305C>A	p.Thr102Asn	Class C0	-0.00976346	BP4_moderate	0.02
c.307T>G	p.Tyr103Asp	Class C65	0.534063	PP3_moderate	0.06
c.307T>C	p.Tyr103His	Class C65	0.333716	PP3_moderate	0.03
c.307T>A	p.Tyr103Asn	Class C65	0.402918	PP3_moderate	0.01
c.308A>T	p.Tyr103Phe	Class C15	0.204926	No evidence	0.02
c.308A>G	p.Tyr103Cys	Class C65	0.320068	PP3_moderate	0.01
c.308A>C	p.Tyr103Ser	Class C65	0.448719	PP3_moderate	0.04
c.310C>G	p.Gln104Glu	Class C0	-0.0284618	BP4_moderate	0.09
c.310C>A	p.Gln104Lys	Class C0	0.0158198	BP4	0.04
c.311A>T	p.Gln104Leu	Class C0	0.00047151	BP4	0.02
c.311A>G	p.Gln104Arg	Class C0	-0.105911	BP4_moderate	0.04
c.311A>C	p.Gln104Pro	Class C0	-0.0314432	BP4_moderate	0.02
c.312G>T	p.Gln104His	Class C0	-0.146593	BP4_moderate	0.03
c.312G>C	p.Gln104His	Class C0	-0.146544	BP4_moderate	0.1
c.313G>T	p.Gly105Cys	Class C65	0.568426	PP3_moderate	0.05
c.313G>C	p.Gly105Arg	Class C65	0.568426	PP3_moderate	0.11
c.313G>A	p.Gly105Ser	Class C55	0.540735	PP3	0.09
c.314G>T	p.Gly105Val	Class C65	0.568426	PP3_moderate	0.98	Consider PP3 based on predicted splicing effect
c.314G>C	p.Gly105Ala	Class C55	0.540217	PP3	0.06
c.314G>A	p.Gly105Asp	Class C65	0.568262	PP3_moderate	0.13
c.316A>T	p.Ser106Cys	Class C15	-0.0554563	BP4_moderate	0.01
c.316A>G	p.Ser106Gly	Class C0	-0.117056	BP4_moderate	0.03
c.316A>C	p.Ser106Arg	Class C0	0.0958905	BP4	0.04
c.317G>T	p.Ser106Ile	Class C0	-0.067041	BP4_moderate	0.06
c.317G>C	p.Ser106Thr	Class C0	-0.160805	BP4_moderate	0.02
c.317G>A	p.Ser106Asn	Class C0	-0.248836	BP4_moderate	0.06
c.318C>G	p.Ser106Arg	Class C0	0.130903	BP4	1	Consider PP3 based on predicted splicing effect
c.318C>A	p.Ser106Arg	Class C0	0.130905	BP4	0.07
c.319T>G	p.Tyr107Asp	Class C15	0.429657	No evidence	0.08
c.319T>C	p.Tyr107His	Class C0	0.020196	BP4	0.04
c.319T>A	p.Tyr107Asn	Class C15	0.255811	No evidence	0.03
c.320A>T	p.Tyr107Phe	Class C0	0.0281426	BP4	0.01
c.320A>G	p.Tyr107Cys	Class C25	0.296192	PP3	0.01
c.320A>C	p.Tyr107Ser	Class C15	0.224254	No evidence	0.02
c.322G>T	p.Gly108Cys	Class C15	0.118838	BP4	0.04
c.322G>C	p.Gly108Arg	Class C15	0.22343	No evidence	0.02
c.322G>A	p.Gly108Ser	Class C0	0.0347452	BP4	0.01
c.323G>T	p.Gly108Val	Class C15	0.106655	BP4	0.01
c.323G>C	p.Gly108Ala	Class C0	0.0073702	BP4	0.01
c.323G>A	p.Gly108Asp	Class C0	0.115534	BP4	0.06
c.325T>G	p.Phe109Val	Class C0	0.553282	No evidence	0.01
c.325T>C	p.Phe109Leu	Class C0	0.24808	No evidence	0
c.325T>A	p.Phe109Ile	Class C0	0.422067	No evidence	0.64	Consider PP3 based on predicted splicing effect
c.326T>G	p.Phe109Cys	Class C55	0.584199	PP3	0.02
c.326T>C	p.Phe109Ser	Class C55	0.584034	PP3	0.01
c.326T>A	p.Phe109Tyr	Class C0	0.322994	No evidence	0.04
c.327C>G	p.Phe109Leu	Class C0	0.217309	No evidence	0.04
c.327C>A	p.Phe109Leu	Class C0	0.217311	No evidence	0.01
c.328C>T	p.Arg110Cys	Class C35	0.0366757	BP4	0.08
c.328C>G	p.Arg110Gly	Class C15	0.0563664	BP4	0.02
c.328C>A	p.Arg110Ser	Class C15	0.00936192	BP4	0.04
c.329G>T	p.Arg110Leu	Class C25	0.213246	PP3	0.06
c.329G>C	p.Arg110Pro	Class C15	0.382322	No evidence	0.08
c.329G>A	p.Arg110His	Class C0	0.0727602	BP4	0.02
c.331C>G	p.Leu111Val	Class C25	-0.0184018	BP4_moderate	0.01
c.331C>A	p.Leu111Met	Class C0	0.0627167	BP4	0.04
c.332T>G	p.Leu111Arg	Class C65	0.48213	PP3_moderate	0.06
c.332T>C	p.Leu111Pro	Class C65	0.462399	PP3_moderate	0.03
c.332T>A	p.Leu111Gln	Class C65	0.36783	PP3_moderate	0.02
c.334G>T	p.Gly112Cys	Class C0	0.13022	BP4	0.01
c.334G>C	p.Gly112Arg	Class C0	-0.137734	BP4_moderate	0.06
c.334G>A	p.Gly112Ser	Class C0	-0.10861	BP4_moderate	0.04
c.335G>T	p.Gly112Val	Class C0	-0.00632926	BP4	0.06
c.335G>C	p.Gly112Ala	Class C0	-0.369308	BP4_moderate	0.05
c.335G>A	p.Gly112Asp	Class C0	-0.277173	BP4_moderate	0.15
c.337T>G	p.Phe113Val	Class C45	0.313796	PP3	0.04
c.337T>C	p.Phe113Leu	Class C15	0.371126	No evidence	0.02
c.337T>A	p.Phe113Ile	Class C15	0.330474	No evidence	0.02
c.338T>G	p.Phe113Cys	Class C65	0.565236	PP3_moderate	0.01
c.338T>C	p.Phe113Ser	Class C65	0.565058	PP3_moderate	0.01
c.338T>A	p.Phe113Tyr	Class C15	0.361179	No evidence	0.03
c.339C>G	p.Phe113Leu	Class C15	0.314015	No evidence	0.03
c.339C>A	p.Phe113Leu	Class C15	0.314017	No evidence	0.04
c.340T>G	p.Leu114Val	Class C0	0.0604814	BP4	0.07
c.340T>A	p.Leu114Met	Class C0	0.0533678	BP4	0.05
c.341T>G	p.Leu114Trp	Class C0	0.272485	No evidence	0.02
c.341T>C	p.Leu114Ser	Class C0	0.192556	No evidence	0.03
c.342G>T	p.Leu114Phe	Class C0	0.0173013	BP4	0.02
c.342G>C	p.Leu114Phe	Class C0	-0.0308378	BP4_moderate	0.05
c.343C>T	p.His115Tyr	Class C35	0.0279056	BP4	0.02
c.343C>G	p.His115Asp	Class C25	-0.385452	BP4_moderate	0.1
c.343C>A	p.His115Asn	Class C15	-0.462135	BP4_moderate	0.05
c.344A>T	p.His115Leu	Class C35	0.0896031	BP4	0.03
c.344A>G	p.His115Arg	Class C0	0.0464313	BP4	0.03
c.344A>C	p.His115Pro	Class C25	0.084347	BP4	0.03
c.345T>G	p.His115Gln	Class C0	-0.848012	BP4_moderate	0.03
c.345T>A	p.His115Gln	Class C0	-0.846004	BP4_moderate	0.02
c.346T>G	p.Ser116Ala	Class C25	0.216915	PP3	0.02
c.346T>C	p.Ser116Pro	Class C15	0.27625	No evidence	0.04
c.346T>A	p.Ser116Thr	Class C0	0.211613	No evidence	0.01
c.347C>T	p.Ser116Phe	Class C35	0.281286	PP3	0.03
c.347C>G	p.Ser116Cys	Class C25	0.173575	PP3	0.04
c.347C>A	p.Ser116Tyr	Class C35	0.28225	PP3	0.01
c.349G>T	p.Gly117Trp	Class C35	0.238093	PP3	0.01
c.349G>C	p.Gly117Arg	Class C25	0.183847	PP3	0.06
c.349G>A	p.Gly117Arg	Class C25	0.512177	PP3	0.12
c.350G>T	p.Gly117Val	Class C15	0.260798	No evidence	0.02
c.350G>C	p.Gly117Ala	Class C0	0.16136	No evidence	0.1
c.350G>A	p.Gly117Glu	Class C15	0.46919	No evidence	0.02
c.352A>T	p.Thr118Ser	Class C55	0.282615	PP3	0.39	Consider PP3 based on predicted splicing effect
c.352A>G	p.Thr118Ala	Class C55	0.290591	PP3	0.08
c.352A>C	p.Thr118Pro	Class C35	0.35928	PP3	0.07
c.353C>T	p.Thr118Ile	Class C65	0.34663	PP3_moderate	0.07
c.353C>G	p.Thr118Arg	Class C65	0.378472	PP3_moderate	0.04
c.353C>A	p.Thr118Lys	Class C65	0.356895	PP3_moderate	0.03
c.355G>T	p.Ala119Ser	Class C65	0.294361	PP3_moderate	0.01
c.355G>C	p.Ala119Pro	Class C25	0.429387	PP3	0.03
c.355G>A	p.Ala119Thr	Class C55	0.29533	PP3	0.03
c.356C>T	p.Ala119Val	Class C55	0.345674	PP3	0.02
c.356C>G	p.Ala119Gly	Class C55	0.34028	PP3	0.82	Consider PP3 based on predicted splicing effect
c.356C>A	p.Ala119Asp	Class C65	0.546011	PP3_moderate	0.01
c.358A>G	p.Lys120Glu	Class C55	0.383326	PP3	0.03
c.358A>C	p.Lys120Gln	Class C45	0.255677	PP3	0.04
c.359A>T	p.Lys120Met	Class C65	0.34826	PP3_moderate	0.04
c.359A>G	p.Lys120Arg	Class C25	0.208493	PP3	0.93	Consider PP3 based on predicted splicing effect
c.359A>C	p.Lys120Thr	Class C65	0.31268	PP3_moderate	0.06
c.360G>T	p.Lys120Asn	Class C65	0.110238	No evidence	0.03
c.360G>C	p.Lys120Asn	Class C65	0.110241	No evidence	0.02
c.361T>G	p.Ser121Ala	Class C65	0.246166	PP3_moderate	0.02
c.361T>C	p.Ser121Pro	Class C65	0.50678	PP3_moderate	0.02
c.361T>A	p.Ser121Thr	Class C55	0.290411	PP3	0.07
c.362C>T	p.Ser121Phe	Class C65	0.480367	PP3_moderate	0.06
c.362C>G	p.Ser121Cys	Class C65	0.279323	PP3_moderate	0.24	Consider PP3 based on predicted splicing effect
c.362C>A	p.Ser121Tyr	Class C65	0.414249	PP3_moderate	0.89	Consider PP3 based on predicted splicing effect
c.364G>T	p.Val122Leu	Class C25	0.161265	PP3	0.02
c.364G>C	p.Val122Leu	Class C25	0.161267	PP3	0.02
c.364G>A	p.Val122Met	Class C15	0.134118	BP4	0.02
c.365T>G	p.Val122Gly	Class C65	0.502277	PP3_moderate	0.02
c.365T>C	p.Val122Ala	Class C55	0.0890537	BP4	0.13
c.365T>A	p.Val122Glu	Class C65	0.387274	PP3_moderate	0.02
c.367A>T	p.Thr123Ser	Class C0	0.182781	No evidence	0.09
c.367A>G	p.Thr123Ala	Class C0	0.137933	BP4	0.06
c.367A>C	p.Thr123Pro	Class C0	0.37676	No evidence	0.07
c.368C>T	p.Thr123Ile	Class C0	0.325197	No evidence	0.03
c.368C>G	p.Thr123Ser	Class C0	0.15871	BP4	0.95	Consider PP3 based on predicted splicing effect
c.368C>A	p.Thr123Asn	Class C0	0.124401	BP4	0.01
c.370T>G	p.Cys124Gly	Class C65	0.216879	PP3_moderate	0.04
c.370T>C	p.Cys124Arg	Class C65	0.25469	PP3_moderate	0.02
c.370T>A	p.Cys124Ser	Class C65	0.257897	PP3_moderate	0.02
c.371G>T	p.Cys124Phe	Class C65	0.151922	No evidence	0.02
c.371G>C	p.Cys124Ser	Class C65	0.0526661	No evidence	0.02
c.371G>A	p.Cys124Tyr	Class C65	0.112226	No evidence	0.05
c.372C>G	p.Cys124Trp	Class C65	0.00029899	No evidence	0.08
c.373A>T	p.Thr125Ser	Class C55	0.328778	PP3	0.09
c.373A>G	p.Thr125Ala	Class C55	0.47087	PP3	0.12
c.373A>C	p.Thr125Pro	Class C35	0.576078	PP3	0.09
c.374C>T	p.Thr125Met	Class C65	0.500232	PP3_moderate	0.09
c.374C>G	p.Thr125Arg	Class C65	0.59957	PP3_moderate	0.15
c.374C>A	p.Thr125Lys	Class C65	0.599503	PP3_moderate	0.19
c.376T>G	p.Tyr126Asp	Class C65	0.599575	PP3_moderate	0.02
c.376T>C	p.Tyr126His	Class C65	0.598531	PP3_moderate	0
c.376T>A	p.Tyr126Asn	Class C65	0.573106	PP3_moderate	0.01
c.377A>T	p.Tyr126Phe	Class C15	0.279574	No evidence	0
c.377A>G	p.Tyr126Cys	Class C65	0.595558	PP3_moderate	0
c.377A>C	p.Tyr126Ser	Class C65	0.595558	PP3_moderate	0.01
c.379T>G	p.Ser127Ala	Class C65	0.355813	PP3_moderate	0
c.379T>C	p.Ser127Pro	Class C65	0.58628	PP3_moderate	0
c.379T>A	p.Ser127Thr	Class C55	0.428891	PP3	0
c.380C>T	p.Ser127Phe	Class C65	0.565096	PP3_moderate	0
c.380C>G	p.Ser127Cys	Class C65	0.556749	PP3_moderate	0
c.380C>A	p.Ser127Tyr	Class C65	0.600138	PP3_moderate	0
c.382C>T	p.Pro128Ser	Class C0	0.0285685	BP4	0.01
c.382C>G	p.Pro128Ala	Class C0	0.0269707	BP4	0.01
c.382C>A	p.Pro128Thr	Class C0	-0.00623725	BP4	0.01
c.383C>T	p.Pro128Leu	Class C0	0.0839893	BP4	0
c.383C>G	p.Pro128Arg	Class C0	0.14986	BP4	0
c.383C>A	p.Pro128His	Class C0	0.0950864	BP4	0
c.385G>T	p.Ala129Ser	Class C0	-0.143907	BP4_moderate	0.01
c.385G>C	p.Ala129Pro	Class C0	-0.0972547	BP4_moderate	0.01
c.385G>A	p.Ala129Thr	Class C0	-0.149283	BP4_moderate	0
c.386C>T	p.Ala129Val	Class C0	-0.121106	BP4_moderate	0
c.386C>G	p.Ala129Gly	Class C0	-0.145057	BP4_moderate	0
c.386C>A	p.Ala129Asp	Class C0	-0.0835304	BP4_moderate	0.01
c.388C>T	p.Leu130Phe	Class C15	0.553697	No evidence	0.01
c.388C>G	p.Leu130Val	Class C25	0.551652	PP3	0.01
c.388C>A	p.Leu130Ile	Class C0	0.346027	No evidence	0.01
c.389T>G	p.Leu130Arg	Class C65	0.603031	PP3_moderate	0
c.389T>C	p.Leu130Pro	Class C65	0.603406	PP3_moderate	0
c.389T>A	p.Leu130His	Class C65	0.600222	PP3_moderate	0
c.391A>T	p.Asn131Tyr	Class C65	0.320437	PP3_moderate	0
c.391A>G	p.Asn131Asp	Class C15	0.116145	BP4	0.01
c.391A>C	p.Asn131His	Class C65	0.164017	PP3_moderate	0
c.392A>T	p.Asn131Ile	Class C65	0.320135	PP3_moderate	0
c.392A>G	p.Asn131Ser	Class C45	0.141422	BP4	0.01
c.392A>C	p.Asn131Thr	Class C55	0.159608	BP4	0
c.393C>G	p.Asn131Lys	Class C65	0.00514535	No evidence	0.01
c.393C>A	p.Asn131Lys	Class C65	0.00516771	No evidence	0.01
c.394A>G	p.Lys132Glu	Class C55	0.599482	PP3	0
c.394A>C	p.Lys132Gln	Class C45	0.599482	PP3	0.02
c.395A>T	p.Lys132Met	Class C65	0.18419	PP3_moderate	0.01
c.395A>G	p.Lys132Arg	Class C25	0.255537	PP3	0.23	Consider PP3 based on predicted splicing effect
c.395A>C	p.Lys132Thr	Class C65	0.288574	PP3_moderate	0.01
c.396G>T	p.Lys132Asn	Class C65	0.364765	PP3_moderate	0.02
c.396G>C	p.Lys132Asn	Class C65	0.313796	PP3_moderate	0.01
c.397A>T	p.Met133Leu	Class C0	-0.04953	BP4_moderate	0.01
c.397A>G	p.Met133Val	Class C0	-0.00502461	BP4	0.01
c.397A>C	p.Met133Leu	Class C0	-0.0496281	BP4_moderate	0
c.398T>G	p.Met133Arg	Class C45	0.496638	PP3	0
c.398T>C	p.Met133Thr	Class C45	0.377897	PP3	0
c.398T>A	p.Met133Lys	Class C55	0.428511	PP3	0.01
c.399G>T	p.Met133Ile	Class C0	-0.0454459	BP4_moderate	0.01
c.399G>C	p.Met133Ile	Class C0	-0.045424	BP4_moderate	0
c.399G>A	p.Met133Ile	Class C0	-0.0454415	BP4_moderate	0
c.400T>G	p.Phe134Val	Class C45	0.394148	PP3	0
c.400T>C	p.Phe134Leu	Class C15	0.385983	No evidence	0
c.400T>A	p.Phe134Ile	Class C15	0.370445	No evidence	0.01
c.401T>G	p.Phe134Cys	Class C65	0.495693	PP3_moderate	0
c.401T>C	p.Phe134Ser	Class C65	0.542622	PP3_moderate	0
c.401T>A	p.Phe134Tyr	Class C15	0.213181	No evidence	0
c.402T>G	p.Phe134Leu	Class C15	0.316629	No evidence	0
c.402T>A	p.Phe134Leu	Class C15	0.316468	No evidence	0
c.403T>G	p.Cys135Gly	Class C65	0.599141	PP3_moderate	0
c.403T>C	p.Cys135Arg	Class C65	0.599141	PP3_moderate	0.01
c.403T>A	p.Cys135Ser	Class C65	0.6431	PP3_moderate	0
c.404G>T	p.Cys135Phe	Class C65	0.566956	PP3_moderate	0
c.404G>C	p.Cys135Ser	Class C65	0.580643	PP3_moderate	0
c.404G>A	p.Cys135Tyr	Class C65	0.575402	PP3_moderate	0
c.405C>G	p.Cys135Trp	Class C65	0.503099	PP3_moderate	0
c.406C>G	p.Gln136Glu	Class C25	0.389688	PP3	0
c.406C>A	p.Gln136Lys	Class C45	0.41904	PP3	0
c.407A>T	p.Gln136Leu	Class C65	0.505515	PP3_moderate	0
c.407A>G	p.Gln136Arg	Class C35	0.48292	PP3	0.01
c.407A>C	p.Gln136Pro	Class C65	0.55539	PP3_moderate	0.01
c.408A>T	p.Gln136His	Class C15	0.523721	No evidence	0
c.408A>C	p.Gln136His	Class C15	0.523724	No evidence	0
c.409C>G	p.Leu137Val	Class C25	0.195729	PP3	0
c.409C>A	p.Leu137Met	Class C0	-0.0171127	BP4_moderate	0
c.410T>G	p.Leu137Arg	Class C65	0.565958	PP3_moderate	0
c.410T>C	p.Leu137Pro	Class C65	0.569459	PP3_moderate	0
c.410T>A	p.Leu137Gln	Class C65	0.497615	PP3_moderate	0.7	Consider PP3 based on predicted splicing effect
c.412G>T	p.Ala138Ser	Class C65	0.486808	PP3_moderate	0
c.412G>C	p.Ala138Pro	Class C25	0.584636	PP3	0
c.412G>A	p.Ala138Thr	Class C55	0.454798	PP3	0.01
c.413C>T	p.Ala138Val	Class C55	0.517361	PP3	0
c.413C>G	p.Ala138Gly	Class C55	0.331566	PP3	0.01
c.413C>A	p.Ala138Asp	Class C65	0.540498	PP3_moderate	0.01
c.415A>G	p.Lys139Glu	Class C55	0.380002	PP3	0
c.415A>C	p.Lys139Gln	Class C45	0.217223	PP3	0.01
c.416A>T	p.Lys139Met	Class C65	0.364239	PP3_moderate	0
c.416A>G	p.Lys139Arg	Class C25	0.118544	BP4	0.01
c.416A>C	p.Lys139Thr	Class C65	0.322335	PP3_moderate	0.01
c.417G>T	p.Lys139Asn	Class C65	0.0500749	No evidence	0.01
c.417G>C	p.Lys139Asn	Class C65	0.0500764	No evidence	0
c.418A>T	p.Thr140Ser	Class C55	0.147436	BP4	0.01
c.418A>G	p.Thr140Ala	Class C55	0.273437	PP3	0.01
c.418A>C	p.Thr140Pro	Class C35	0.507523	PP3	0.01
c.419C>T	p.Thr140Ile	Class C65	0.473023	PP3_moderate	0
c.419C>G	p.Thr140Ser	Class C55	0.177923	PP3	0
c.419C>A	p.Thr140Asn	Class C55	0.155978	BP4	0
c.421T>G	p.Cys141Gly	Class C65	0.552483	PP3_moderate	0
c.421T>C	p.Cys141Arg	Class C65	0.563121	PP3_moderate	0
c.421T>A	p.Cys141Ser	Class C65	0.260484	PP3_moderate	0.01
c.422G>T	p.Cys141Phe	Class C65	0.53495	PP3_moderate	0
c.422G>C	p.Cys141Ser	Class C65	0.270147	PP3_moderate	0
c.422G>A	p.Cys141Tyr	Class C65	0.568676	PP3_moderate	0
c.423C>G	p.Cys141Trp	Class C65	0.497631	PP3_moderate	0
c.424C>T	p.Pro142Ser	Class C65	0.583536	PP3_moderate	0
c.424C>G	p.Pro142Ala	Class C25	0.583201	PP3	0.01
c.424C>A	p.Pro142Thr	Class C35	0.604424	PP3	0
c.425C>T	p.Pro142Leu	Class C65	0.547646	PP3_moderate	0
c.425C>G	p.Pro142Arg	Class C65	0.592817	PP3_moderate	0.01
c.425C>A	p.Pro142His	Class C65	0.600262	PP3_moderate	0
c.427G>T	p.Val143Leu	Class C0	0.0390836	BP4	0.01
c.427G>C	p.Val143Leu	Class C0	0.0390943	BP4	0
c.427G>A	p.Val143Met	Class C0	0.233371	No evidence	0
c.428T>G	p.Val143Gly	Class C35	0.549308	PP3	0
c.428T>C	p.Val143Ala	Class C25	0.180577	PP3	0
c.428T>A	p.Val143Glu	Class C35	0.522244	PP3	0.01
c.430C>G	p.Gln144Glu	Class C0	0.0636561	BP4	0.01
c.430C>A	p.Gln144Lys	Class C0	0.269892	No evidence	0.01
c.431A>T	p.Gln144Leu	Class C0	0.319594	No evidence	0
c.431A>G	p.Gln144Arg	Class C0	0.215932	No evidence	0
c.431A>C	p.Gln144Pro	Class C0	0.387066	No evidence	0
c.432G>T	p.Gln144His	Class C0	0.208315	No evidence	0.01
c.432G>C	p.Gln144His	Class C0	0.208313	No evidence	0
c.433C>G	p.Leu145Val	Class C0	-0.0473266	BP4_moderate	0.02
c.433C>A	p.Leu145Met	Class C0	-0.0152198	BP4_moderate	0
c.434T>G	p.Leu145Arg	Class C25	0.551392	PP3	0.03
c.434T>C	p.Leu145Pro	Class C25	0.546112	PP3	0
c.434T>A	p.Leu145Gln	Class C35	0.479487	PP3	0
c.436T>G	p.Trp146Gly	Class C0	0.0350898	BP4	0
c.436T>C	p.Trp146Arg	Class C0	-0.0200886	BP4_moderate	0.01
c.436T>A	p.Trp146Arg	Class C0	-0.0201284	BP4_moderate	0.01
c.437G>T	p.Trp146Leu	Class C0	-0.0234429	BP4_moderate	0.01
c.437G>C	p.Trp146Ser	Class C0	0.02962	BP4	0.01
c.438G>T	p.Trp146Cys	Class C15	0.0744861	BP4	0
c.438G>C	p.Trp146Cys	Class C15	0.0744943	BP4	0.01
c.439G>T	p.Val147Phe	Class C45	0.458618	PP3	0.01
c.439G>C	p.Val147Leu	Class C25	0.288167	PP3	0
c.439G>A	p.Val147Ile	Class C25	0.0660995	BP4	0.01
c.440T>G	p.Val147Gly	Class C65	0.533241	PP3_moderate	0
c.440T>C	p.Val147Ala	Class C55	0.35016	PP3	0
c.440T>A	p.Val147Asp	Class C65	0.546118	PP3_moderate	0.01
c.442G>T	p.Asp148Tyr	Class C0	-0.0412447	BP4_moderate	0.01
c.442G>C	p.Asp148His	Class C0	-0.100099	BP4_moderate	0.01
c.442G>A	p.Asp148Asn	Class C0	-0.295501	BP4_moderate	0
c.443A>T	p.Asp148Val	Class C0	-0.0453743	BP4_moderate	0.01
c.443A>G	p.Asp148Gly	Class C0	-0.104357	BP4_moderate	0.01
c.443A>C	p.Asp148Ala	Class C0	-0.125858	BP4_moderate	0
c.444T>G	p.Asp148Glu	Class C0	-0.216176	BP4_moderate	0
c.444T>A	p.Asp148Glu	Class C0	-0.21618	BP4_moderate	0
c.445T>G	p.Ser149Ala	Class C0	-0.112666	BP4_moderate	0
c.445T>C	p.Ser149Pro	Class C0	0.0662674	BP4	0
c.445T>A	p.Ser149Thr	Class C0	-0.0754521	BP4_moderate	0
c.446C>T	p.Ser149Phe	Class C0	0.0403395	BP4	0
c.446C>G	p.Ser149Cys	Class C15	0.0588726	BP4	0.01
c.446C>A	p.Ser149Tyr	Class C0	0.064033	BP4	0
c.448A>T	p.Thr150Ser	Class C0	-0.130512	BP4_moderate	0
c.448A>G	p.Thr150Ala	Class C0	-0.145687	BP4_moderate	0
c.448A>C	p.Thr150Pro	Class C0	-0.100866	BP4_moderate	0.01
c.449C>T	p.Thr150Ile	Class C0	-0.0344882	BP4_moderate	0
c.449C>G	p.Thr150Arg	Class C0	-0.0260427	BP4_moderate	0
c.449C>A	p.Thr150Lys	Class C0	-0.0401897	BP4_moderate	0
c.451C>T	p.Pro151Ser	Class C65	0.490184	PP3_moderate	0
c.451C>G	p.Pro151Ala	Class C25	0.504509	PP3	0.02
c.451C>A	p.Pro151Thr	Class C35	0.566737	PP3	0
c.452C>T	p.Pro151Leu	Class C65	0.225462	PP3_moderate	0
c.452C>G	p.Pro151Arg	Class C65	0.490255	PP3_moderate	0
c.452C>A	p.Pro151His	Class C65	0.320179	PP3_moderate	0
c.454C>T	p.Pro152Ser	Class C65	0.372032	PP3_moderate	0.01
c.454C>G	p.Pro152Ala	Class C25	0.298093	PP3	0
c.454C>A	p.Pro152Thr	Class C35	0.360098	PP3	0.01
c.455C>T	p.Pro152Leu	Class C65	0.558078	PP3_moderate	0
c.455C>G	p.Pro152Arg	Class C65	0.531686	PP3_moderate	0
c.455C>A	p.Pro152Gln	Class C65	0.357794	PP3_moderate	0
c.457C>T	p.Pro153Ser	Class C0	-0.023348	BP4_moderate	0
c.457C>G	p.Pro153Ala	Class C0	-0.0917507	BP4_moderate	0.01
c.457C>A	p.Pro153Thr	Class C0	-0.0228688	BP4_moderate	0.01
c.458C>T	p.Pro153Leu	Class C0	-0.0236057	BP4_moderate	0
c.458C>G	p.Pro153Arg	Class C0	-0.0315164	BP4_moderate	0
c.458C>A	p.Pro153His	Class C0	-0.00878145	BP4_moderate	0.01
c.460G>T	p.Gly154Cys	Class C65	0.402665	PP3_moderate	0
c.460G>C	p.Gly154Arg	Class C65	0.330803	PP3_moderate	0.01
c.460G>A	p.Gly154Ser	Class C55	0.0512114	BP4	0.01
c.461G>T	p.Gly154Val	Class C65	0.484304	PP3_moderate	0
c.461G>C	p.Gly154Ala	Class C55	0.231351	PP3	0
c.461G>A	p.Gly154Asp	Class C65	0.273323	PP3_moderate	0.01
c.463A>T	p.Thr155Ser	Class C0	-0.107079	BP4_moderate	0
c.463A>G	p.Thr155Ala	Class C0	-0.0955915	BP4_moderate	0
c.463A>C	p.Thr155Pro	Class C0	0.0504614	BP4	0.01
c.464C>T	p.Thr155Ile	Class C0	0.1755	No evidence	0
c.464C>G	p.Thr155Ser	Class C0	-0.0922105	BP4_moderate	0.01
c.464C>A	p.Thr155Asn	Class C0	-0.0372254	BP4_moderate	0.01
c.466C>T	p.Arg156Cys	Class C15	-0.0272154	BP4_moderate	0
c.466C>G	p.Arg156Gly	Class C15	0.106803	BP4	0
c.466C>A	p.Arg156Ser	Class C0	-0.00581858	BP4	0
c.467G>T	p.Arg156Leu	Class C0	0.0305054	BP4	0
c.467G>C	p.Arg156Pro	Class C0	0.212459	No evidence	0
c.467G>A	p.Arg156His	Class C0	0.190681	No evidence	0
c.469G>T	p.Val157Phe	Class C0	0.314073	No evidence	0
c.469G>C	p.Val157Leu	Class C0	-0.0165683	BP4_moderate	0
c.469G>A	p.Val157Ile	Class C0	-0.0570695	BP4_moderate	0
c.470T>G	p.Val157Gly	Class C35	0.574558	PP3	0.01
c.470T>C	p.Val157Ala	Class C25	0.369745	PP3	0.01
c.470T>A	p.Val157Asp	Class C45	0.576244	PP3	0
c.472C>T	p.Arg158Cys	Class C65	0.514526	PP3_moderate	0
c.472C>G	p.Arg158Gly	Class C65	0.524777	PP3_moderate	0
c.472C>A	p.Arg158Ser	Class C65	0.524375	PP3_moderate	0
c.473G>T	p.Arg158Leu	Class C65	0.575563	PP3_moderate	0
c.473G>C	p.Arg158Pro	Class C65	0.575563	PP3_moderate	0
c.473G>A	p.Arg158His	Class C25	0.533694	PP3	0
c.475G>T	p.Ala159Ser	Class C0	0.23653	No evidence	0
c.475G>C	p.Ala159Pro	Class C0	0.503152	No evidence	0.01
c.475G>A	p.Ala159Thr	Class C0	0.147374	BP4	0
c.476C>T	p.Ala159Val	Class C0	0.272813	No evidence	0
c.476C>G	p.Ala159Gly	Class C0	0.292466	No evidence	0
c.476C>A	p.Ala159Asp	Class C15	0.421365	No evidence	0
c.478A>T	p.Met160Leu	Class C0	0.0354296	BP4	0
c.478A>G	p.Met160Val	Class C0	0.206542	No evidence	0
c.478A>C	p.Met160Leu	Class C0	0.0354102	BP4	0
c.479T>G	p.Met160Arg	Class C0	0.487822	No evidence	0.01
c.479T>C	p.Met160Thr	Class C0	0.13815	BP4	0
c.479T>A	p.Met160Lys	Class C0	0.470932	No evidence	0
c.480G>T	p.Met160Ile	Class C0	0.199364	No evidence	0
c.480G>C	p.Met160Ile	Class C0	0.199373	No evidence	0.01
c.480G>A	p.Met160Ile	Class C0	0.19938	No evidence	0.01
c.481G>T	p.Ala161Ser	Class C65	0.232523	PP3_moderate	0
c.481G>C	p.Ala161Pro	Class C25	0.158446	BP4	0.01
c.481G>A	p.Ala161Thr	Class C55	0.276582	PP3	0
c.482C>T	p.Ala161Val	Class C55	0.332724	PP3	0
c.482C>G	p.Ala161Gly	Class C55	0.314755	PP3	0
c.482C>A	p.Ala161Asp	Class C65	0.58742	PP3_moderate	0.01
c.484A>T	p.Ile162Phe	Class C0	0.12299	BP4	0
c.484A>G	p.Ile162Val	Class C0	-0.0356345	BP4_moderate	0
c.484A>C	p.Ile162Leu	Class C0	0.066306	BP4	0.01
c.485T>G	p.Ile162Ser	Class C35	0.486949	PP3	0.01
c.485T>C	p.Ile162Thr	Class C25	0.290092	PP3	0
c.485T>A	p.Ile162Asn	Class C45	0.207111	PP3	0
c.486C>G	p.Ile162Met	Class C0	0.114417	BP4	0.01
c.487T>G	p.Tyr163Asp	Class C65	0.594876	PP3_moderate	0
c.487T>C	p.Tyr163His	Class C65	0.446589	PP3_moderate	0
c.487T>A	p.Tyr163Asn	Class C65	0.583979	PP3_moderate	0.01
c.488A>T	p.Tyr163Phe	Class C15	0.0885619	BP4	0
c.488A>G	p.Tyr163Cys	Class C65	0.536999	PP3_moderate	0
c.488A>C	p.Tyr163Ser	Class C65	0.536123	PP3_moderate	0
c.490A>G	p.Lys164Glu	Class C55	0.557217	PP3	0
c.490A>C	p.Lys164Gln	Class C45	0.453892	PP3	0
c.491A>T	p.Lys164Met	Class C65	0.512945	PP3_moderate	0
c.491A>G	p.Lys164Arg	Class C25	0.356582	PP3	0.01
c.491A>C	p.Lys164Thr	Class C65	0.515046	PP3_moderate	0
c.492G>T	p.Lys164Asn	Class C65	0.135658	No evidence	0
c.492G>C	p.Lys164Asn	Class C65	0.13566	No evidence	0
c.493C>G	p.Gln165Glu	Class C0	0.042619	BP4	0
c.493C>A	p.Gln165Lys	Class C0	-0.0610632	BP4_moderate	0
c.494A>T	p.Gln165Leu	Class C25	0.120219	BP4	0
c.494A>G	p.Gln165Arg	Class C0	0.0682852	BP4	0
c.494A>C	p.Gln165Pro	Class C15	0.180448	No evidence	0
c.495G>T	p.Gln165His	Class C0	5.63777e-05	BP4	0
c.495G>C	p.Gln165His	Class C0	5.76204e-05	BP4	0.01
c.496T>G	p.Ser166Ala	Class C0	-0.058883	BP4_moderate	0.01
c.496T>C	p.Ser166Pro	Class C0	0.144786	BP4	0
c.496T>A	p.Ser166Thr	Class C0	-0.0315045	BP4_moderate	0
c.497C>T	p.Ser166Leu	Class C0	0.059062	BP4	0.01
c.499C>G	p.Gln167Glu	Class C0	-0.0257063	BP4_moderate	0.01
c.499C>A	p.Gln167Lys	Class C15	0.212987	No evidence	0
c.500A>T	p.Gln167Leu	Class C35	0.139296	BP4	0
c.500A>G	p.Gln167Arg	Class C0	0.138148	BP4	0
c.500A>C	p.Gln167Pro	Class C25	0.143933	BP4	0
c.501G>T	p.Gln167His	Class C0	0.0346762	BP4	0
c.501G>C	p.Gln167His	Class C0	0.0346951	BP4	0
c.502C>T	p.His168Tyr	Class C65	0.024332	No evidence	0.01
c.502C>G	p.His168Asp	Class C65	0.0695104	No evidence	0.01
c.502C>A	p.His168Asn	Class C65	0.053606	No evidence	0
c.503A>T	p.His168Leu	Class C65	0.231001	PP3_moderate	0
c.503A>G	p.His168Arg	Class C25	0.160277	PP3	0
c.503A>C	p.His168Pro	Class C65	0.183723	PP3_moderate	0
c.504C>G	p.His168Gln	Class C15	0.129297	BP4	0.01
c.504C>A	p.His168Gln	Class C15	0.129317	BP4	0
c.505A>T	p.Met169Leu	Class C0	0.0294384	BP4	0
c.505A>G	p.Met169Val	Class C0	-0.0177298	BP4_moderate	0
c.505A>C	p.Met169Leu	Class C0	0.0294613	BP4	0
c.506T>G	p.Met169Arg	Class C35	0.154003	BP4	0.01
c.506T>C	p.Met169Thr	Class C25	0.188733	PP3	0.01
c.506T>A	p.Met169Lys	Class C35	0.289851	PP3	0
c.507G>T	p.Met169Ile	Class C0	0.0496208	BP4	0
c.507G>C	p.Met169Ile	Class C0	0.0496177	BP4	0
c.507G>A	p.Met169Ile	Class C0	0.0496298	BP4	0.01
c.508A>T	p.Thr170Ser	Class C0	0.0923472	BP4	0
c.508A>G	p.Thr170Ala	Class C0	-0.00889179	BP4_moderate	0.01
c.508A>C	p.Thr170Pro	Class C0	0.27331	No evidence	0
c.509C>T	p.Thr170Met	Class C15	0.321305	No evidence	0
c.509C>G	p.Thr170Arg	Class C15	0.32543	No evidence	0.01
c.509C>A	p.Thr170Lys	Class C15	0.276146	No evidence	0.01
c.511G>C	p.Glu171Gln	Class C25	0.269256	PP3	0.07
c.511G>A	p.Glu171Lys	Class C55	0.308813	PP3	0.04
c.512A>T	p.Glu171Val	Class C65	0.369702	PP3_moderate	0.01
c.512A>G	p.Glu171Gly	Class C65	0.304056	PP3_moderate	0.01
c.512A>C	p.Glu171Ala	Class C65	0.176722	PP3_moderate	0.01
c.513G>T	p.Glu171Asp	Class C35	0.0105483	BP4	0.01
c.513G>C	p.Glu171Asp	Class C35	0.0105487	BP4	0.01
c.514G>T	p.Val172Phe	Class C45	0.546361	PP3	0.01
c.514G>C	p.Val172Leu	Class C25	0.30292	PP3	0.01
c.514G>A	p.Val172Ile	Class C25	0.0944211	BP4	0.01
c.515T>G	p.Val172Gly	Class C65	0.574571	PP3_moderate	0.01
c.515T>C	p.Val172Ala	Class C55	0.348687	PP3	0.01
c.515T>A	p.Val172Asp	Class C65	0.588441	PP3_moderate	0.01
c.517G>T	p.Val173Leu	Class C25	0.492772	PP3	0.01
c.517G>C	p.Val173Leu	Class C25	0.492772	PP3	0.01
c.517G>A	p.Val173Met	Class C15	0.592734	No evidence	0.01
c.518T>G	p.Val173Gly	Class C65	0.587738	PP3_moderate	0.02
c.518T>C	p.Val173Ala	Class C55	0.566967	PP3	0.01
c.518T>A	p.Val173Glu	Class C65	0.539921	PP3_moderate	0.01
c.520A>T	p.Arg174Trp	Class C35	0.149306	BP4	0.01
c.520A>G	p.Arg174Gly	Class C45	0.274278	PP3	0.02
c.521G>T	p.Arg174Met	Class C35	0.116142	BP4	0.01
c.521G>C	p.Arg174Thr	Class C25	0.0886081	BP4	0.01
c.521G>A	p.Arg174Lys	Class C0	-0.0648127	BP4_moderate	0.01
c.522G>T	p.Arg174Ser	Class C35	0.105886	BP4	0.26	Consider PP3 based on predicted splicing effect
c.522G>C	p.Arg174Ser	Class C35	0.105885	BP4	0.01
c.523C>T	p.Arg175Cys	Class C65	0.544256	PP3_moderate	0.11
c.523C>G	p.Arg175Gly	Class C65	0.554513	PP3_moderate	0.02
c.523C>A	p.Arg175Ser	Class C65	0.554116	PP3_moderate	0.01
c.524G>T	p.Arg175Leu	Class C65	0.57303	PP3_moderate	0.01
c.524G>C	p.Arg175Pro	Class C65	0.573031	PP3_moderate	0.02
c.524G>A	p.Arg175His	Class C25	0.54619	PP3	0.01
c.526T>G	p.Cys176Gly	Class C65	0.595322	PP3_moderate	0.01
c.526T>C	p.Cys176Arg	Class C65	0.604412	PP3_moderate	0.01
c.526T>A	p.Cys176Ser	Class C65	0.57271	PP3_moderate	0.01
c.527G>T	p.Cys176Phe	Class C65	0.579613	PP3_moderate	0
c.527G>C	p.Cys176Ser	Class C65	0.555428	PP3_moderate	0.01
c.527G>A	p.Cys176Tyr	Class C65	0.587056	PP3_moderate	0
c.528C>G	p.Cys176Trp	Class C65	0.441121	PP3_moderate	0
c.529C>T	p.Pro177Ser	Class C65	0.349233	PP3_moderate	0
c.529C>G	p.Pro177Ala	Class C25	0.337393	PP3	0.01
c.529C>A	p.Pro177Thr	Class C35	0.370495	PP3	0.01
c.530C>T	p.Pro177Leu	Class C65	0.354454	PP3_moderate	0.01
c.530C>G	p.Pro177Arg	Class C65	0.44853	PP3_moderate	0.01
c.530C>A	p.Pro177His	Class C65	0.337775	PP3_moderate	0.01
c.532C>T	p.His178Tyr	Class C65	0.249628	PP3_moderate	0
c.532C>G	p.His178Asp	Class C65	0.424943	PP3_moderate	0.01
c.532C>A	p.His178Asn	Class C65	0.00797901	No evidence	0
c.533A>T	p.His178Leu	Class C65	0.266537	PP3_moderate	0
c.533A>G	p.His178Arg	Class C25	0.253036	PP3	0.01
c.533A>C	p.His178Pro	Class C65	0.348473	PP3_moderate	0.02
c.534C>G	p.His178Gln	Class C15	0.224107	No evidence	0
c.534C>A	p.His178Gln	Class C15	0.224101	No evidence	0
c.535C>T	p.His179Tyr	Class C65	0.602248	PP3_moderate	0
c.535C>G	p.His179Asp	Class C65	0.57679	PP3_moderate	0.01
c.535C>A	p.His179Asn	Class C65	0.343203	PP3_moderate	0
c.536A>T	p.His179Leu	Class C65	0.454094	PP3_moderate	0.01
c.536A>G	p.His179Arg	Class C25	0.537377	PP3	0.04
c.536A>C	p.His179Pro	Class C65	0.535669	PP3_moderate	0.01
c.537T>G	p.His179Gln	Class C15	0.444291	No evidence	0.01
c.537T>A	p.His179Gln	Class C15	0.444288	No evidence	0
c.538G>C	p.Glu180Gln	Class C25	0.0781536	BP4	0.01
c.538G>A	p.Glu180Lys	Class C55	0.262422	PP3	0.03
c.539A>T	p.Glu180Val	Class C65	0.35092	PP3_moderate	0.02
c.539A>G	p.Glu180Gly	Class C65	0.341621	PP3_moderate	0.02
c.539A>C	p.Glu180Ala	Class C65	0.278075	PP3_moderate	0.01
c.540G>T	p.Glu180Asp	Class C35	0.132762	BP4	0
c.540G>C	p.Glu180Asp	Class C35	0.132788	BP4	0.01
c.541C>T	p.Arg181Cys	Class C65	0.469257	PP3_moderate	0.03
c.541C>G	p.Arg181Gly	Class C65	0.254559	PP3_moderate	0.04
c.541C>A	p.Arg181Ser	Class C65	0.204004	PP3_moderate	0.01
c.542G>T	p.Arg181Leu	Class C65	0.170702	PP3_moderate	0.04
c.542G>C	p.Arg181Pro	Class C65	0.437115	PP3_moderate	0.03
c.542G>A	p.Arg181His	Class C25	0.258417	PP3	0.02
c.544T>G	p.Cys182Gly	Class C0	-0.0142174	BP4_moderate	0.01
c.544T>C	p.Cys182Arg	Class C0	0.00346465	BP4	0.01
c.544T>A	p.Cys182Ser	Class C0	-0.0725757	BP4_moderate	0.01
c.545G>T	p.Cys182Phe	Class C0	0.0570306	BP4	0
c.545G>C	p.Cys182Ser	Class C0	-0.039022	BP4_moderate	0.01
c.545G>A	p.Cys182Tyr	Class C0	0.048631	BP4	0
c.546C>G	p.Cys182Trp	Class C15	0.176907	No evidence	0.07
c.547T>G	p.Ser183Ala	Class C0	-0.00990164	BP4_moderate	0.01
c.547T>C	p.Ser183Pro	Class C0	-0.0225659	BP4_moderate	0.01
c.547T>A	p.Ser183Thr	Class C0	-0.0325053	BP4_moderate	0.01
c.548C>T	p.Ser183Leu	Class C0	0.0314481	BP4	0.03
c.550G>T	p.Asp184Tyr	Class C35	0.288272	PP3	0.01
c.550G>C	p.Asp184His	Class C0	0.242773	No evidence	0.01
c.550G>A	p.Asp184Asn	Class C0	-0.037973	BP4_moderate	0.01
c.551A>T	p.Asp184Val	Class C35	0.319184	PP3	0.02
c.551A>G	p.Asp184Gly	Class C15	0.221243	No evidence	0.98	Consider PP3 based on predicted splicing effect
c.551A>C	p.Asp184Ala	Class C25	0.214498	PP3	0
c.552T>G	p.Asp184Glu	Class C0	-0.0776421	BP4_moderate	0.01
c.552T>A	p.Asp184Glu	Class C0	-0.0776652	BP4_moderate	0.01
c.553A>T	p.Ser185Cys	Class C15	0.0141605	BP4	0.01
c.553A>G	p.Ser185Gly	Class C0	-0.0821442	BP4_moderate	0.01
c.553A>C	p.Ser185Arg	Class C0	-0.00752914	BP4	0.01
c.554G>T	p.Ser185Ile	Class C0	-0.0134129	BP4_moderate	0.01
c.554G>C	p.Ser185Thr	Class C0	-0.0729724	BP4_moderate	0.01
c.554G>A	p.Ser185Asn	Class C0	-0.159418	BP4_moderate	0.01
c.555C>G	p.Ser185Arg	Class C0	-0.06187	BP4_moderate	0.21	Consider PP3 based on predicted splicing effect
c.555C>A	p.Ser185Arg	Class C0	-0.061877	BP4_moderate	0.01
c.556G>T	p.Asp186Tyr	Class C35	0.290545	PP3	0
c.556G>C	p.Asp186His	Class C0	0.229885	No evidence	0
c.556G>A	p.Asp186Asn	Class C0	-0.0517327	BP4_moderate	0.01
c.557A>T	p.Asp186Val	Class C35	0.330403	PP3	0.02
c.557A>G	p.Asp186Gly	Class C15	0.0990936	BP4	0.27	Consider PP3 based on predicted splicing effect
c.557A>C	p.Asp186Ala	Class C25	0.244772	PP3	0.01
c.558T>G	p.Asp186Glu	Class C0	0.00383137	BP4	0.03
c.558T>A	p.Asp186Glu	Class C0	0.00383137	BP4	0.02
c.559G>T	p.Gly187Cys	Class C15	0.183793	No evidence	0.4	Consider PP3 based on predicted splicing effect
c.559G>C	p.Gly187Arg	Class C0	0.187857	No evidence	0.4	Consider PP3 based on predicted splicing effect
c.559G>A	p.Gly187Ser	Class C0	0.072727	BP4	0.56	Consider PP3 based on predicted splicing effect
c.560G>T	p.Gly187Val	Class C0	0.213667	No evidence	0.38	Consider PP3 based on predicted splicing effect
c.560G>C	p.Gly187Ala	Class C0	0.087945	BP4	0.29	Consider PP3 based on predicted splicing effect
c.560G>A	p.Gly187Asp	Class C0	0.112312	BP4	0.1
c.562C>G	p.Leu188Val	Class C0	0.0453716	BP4	0.05
c.562C>A	p.Leu188Met	Class C0	0.0460675	BP4	0.14
c.563T>G	p.Leu188Arg	Class C0	0.0607827	BP4	0.17
c.563T>C	p.Leu188Pro	Class C0	0.192163	No evidence	0.12
c.563T>A	p.Leu188Gln	Class C0	0.0960825	BP4	0.39	Consider PP3 based on predicted splicing effect
c.565G>T	p.Ala189Ser	Class C65	0.229407	PP3_moderate	0.41	Consider PP3 based on predicted splicing effect
c.565G>C	p.Ala189Pro	Class C25	0.328143	PP3	0.13
c.565G>A	p.Ala189Thr	Class C55	0.285206	PP3	0.11
c.566C>T	p.Ala189Val	Class C55	0.416152	PP3	0.3	Consider PP3 based on predicted splicing effect
c.566C>G	p.Ala189Gly	Class C55	0.283261	PP3	0.12
c.566C>A	p.Ala189Asp	Class C65	0.489445	PP3_moderate	0.11
c.568C>T	p.Pro190Ser	Class C65	0.202589	PP3_moderate	0.17
c.568C>G	p.Pro190Ala	Class C25	0.155168	BP4	0.14
c.568C>A	p.Pro190Thr	Class C35	0.267571	PP3	0.16
c.569C>T	p.Pro190Leu	Class C65	0.295613	PP3_moderate	0.06
c.569C>G	p.Pro190Arg	Class C65	0.321624	PP3_moderate	0.12
c.569C>A	p.Pro190His	Class C65	0.126713	No evidence	0.12
c.571C>T	p.Pro191Ser	Class C25	0.0529958	BP4	0.04
c.571C>G	p.Pro191Ala	Class C0	0.0111067	BP4	0.23	Consider PP3 based on predicted splicing effect
c.571C>A	p.Pro191Thr	Class C0	0.193211	No evidence	0.2	Consider PP3 based on predicted splicing effect
c.572C>T	p.Pro191Leu	Class C35	0.254697	PP3	0.03
c.572C>G	p.Pro191Arg	Class C35	0.0942234	BP4	0.14
c.572C>A	p.Pro191His	Class C25	0.281372	PP3	0.12
c.574C>G	p.Gln192Glu	Class C0	0.0531399	BP4	0.31	Consider PP3 based on predicted splicing effect
c.574C>A	p.Gln192Lys	Class C0	0.0951325	BP4	0.28	Consider PP3 based on predicted splicing effect
c.575A>T	p.Gln192Leu	Class C15	0.110941	BP4	0.31	Consider PP3 based on predicted splicing effect
c.575A>G	p.Gln192Arg	Class C0	0.0978604	BP4	0.31	Consider PP3 based on predicted splicing effect
c.575A>C	p.Gln192Pro	Class C0	0.214008	No evidence	0.31	Consider PP3 based on predicted splicing effect
c.576G>T	p.Gln192His	Class C0	0.0337829	BP4	0.31	Consider PP3 based on predicted splicing effect
c.576G>C	p.Gln192His	Class C0	0.0337793	BP4	0.31	Consider PP3 based on predicted splicing effect
c.577C>T	p.His193Tyr	Class C65	0.567055	PP3_moderate	0.09
c.577C>G	p.His193Asp	Class C65	0.598805	PP3_moderate	0.37	Consider PP3 based on predicted splicing effect
c.577C>A	p.His193Asn	Class C65	0.318068	PP3_moderate	0.15
c.578A>T	p.His193Leu	Class C65	0.599615	PP3_moderate	0.05
c.578A>G	p.His193Arg	Class C25	0.558536	PP3	0.04
c.578A>C	p.His193Pro	Class C65	0.592172	PP3_moderate	0.04
c.579T>G	p.His193Gln	Class C15	0.50933	No evidence	0.14
c.579T>A	p.His193Gln	Class C15	0.509322	No evidence	0.03
c.580C>T	p.Leu194Phe	Class C15	0.558416	No evidence	0.05
c.580C>G	p.Leu194Val	Class C25	0.449313	PP3	0.01
c.580C>A	p.Leu194Ile	Class C0	0.354076	No evidence	0.07
c.581T>G	p.Leu194Arg	Class C65	0.582962	PP3_moderate	0.13
c.581T>C	p.Leu194Pro	Class C65	0.602051	PP3_moderate	0.06
c.581T>A	p.Leu194His	Class C65	0.588232	PP3_moderate	0.03
c.583A>T	p.Ile195Phe	Class C0	0.529152	No evidence	0.03
c.583A>G	p.Ile195Val	Class C0	0.16122	No evidence	0.03
c.583A>C	p.Ile195Leu	Class C0	0.221756	No evidence	0.09
c.584T>G	p.Ile195Ser	Class C65	0.581537	PP3_moderate	0.04
c.584T>C	p.Ile195Thr	Class C55	0.517443	PP3	0.01
c.584T>A	p.Ile195Asn	Class C65	0.604102	PP3_moderate	0.02
c.585C>G	p.Ile195Met	Class C0	0.277073	No evidence	0.03
c.586C>G	p.Arg196Gly	Class C65	0.540146	PP3_moderate	0.04
c.587G>T	p.Arg196Leu	Class C65	0.583489	PP3_moderate	0.14
c.587G>C	p.Arg196Pro	Class C65	0.589847	PP3_moderate	0.07
c.587G>A	p.Arg196Gln	Class C35	0.578719	PP3	0.04
c.589G>T	p.Val197Leu	Class C25	0.257943	PP3	0.03
c.589G>C	p.Val197Leu	Class C25	0.257945	PP3	0.04
c.589G>A	p.Val197Met	Class C15	0.250693	No evidence	0.01
c.590T>G	p.Val197Gly	Class C65	0.595539	PP3_moderate	0.13
c.590T>C	p.Val197Ala	Class C55	0.362469	PP3	0.04
c.590T>A	p.Val197Glu	Class C65	0.571847	PP3_moderate	0.01
c.592G>C	p.Glu198Gln	Class C25	0.542564	PP3	0.07
c.592G>A	p.Glu198Lys	Class C55	0.593247	PP3	0.05
c.593A>T	p.Glu198Val	Class C65	0.581374	PP3_moderate	0.25	Consider PP3 based on predicted splicing effect
c.593A>G	p.Glu198Gly	Class C65	0.545216	PP3_moderate	0.15
c.593A>C	p.Glu198Ala	Class C65	0.590144	PP3_moderate	0.13
c.594A>T	p.Glu198Asp	Class C35	0.479575	PP3	0.06
c.594A>C	p.Glu198Asp	Class C35	0.47966	PP3	0.1
c.595G>C	p.Gly199Arg	Class C25	0.328309	PP3	0.06
c.595G>A	p.Gly199Arg	Class C25	0.328307	PP3	0.04
c.596G>T	p.Gly199Val	Class C15	0.552413	No evidence	0.04
c.596G>C	p.Gly199Ala	Class C0	0.31253	No evidence	0.02
c.596G>A	p.Gly199Glu	Class C15	0.430244	No evidence	0.09
c.598A>T	p.Asn200Tyr	Class C65	0.368452	PP3_moderate	0.02
c.598A>G	p.Asn200Asp	Class C15	0.15971	BP4	0.04
c.598A>C	p.Asn200His	Class C65	0.195619	PP3_moderate	0.02
c.599A>T	p.Asn200Ile	Class C65	0.294158	PP3_moderate	0
c.599A>G	p.Asn200Ser	Class C45	-0.00134597	BP4	0.01
c.599A>C	p.Asn200Thr	Class C55	0.165787	PP3	0.03
c.600T>G	p.Asn200Lys	Class C65	0.0617928	No evidence	0.02
c.600T>A	p.Asn200Lys	Class C65	0.0618178	No evidence	0.01
c.601T>G	p.Leu201Val	Class C0	-0.037899	BP4_moderate	0.03
c.601T>A	p.Leu201Met	Class C0	-0.0197485	BP4_moderate	0.01
c.602T>G	p.Leu201Trp	Class C0	0.0267585	BP4	0.01
c.602T>C	p.Leu201Ser	Class C0	-0.0137306	BP4_moderate	0.07
c.603G>T	p.Leu201Phe	Class C0	-0.0429624	BP4_moderate	0.03
c.603G>C	p.Leu201Phe	Class C0	-0.0429716	BP4_moderate	0.05
c.604C>T	p.Arg202Cys	Class C15	0.164075	No evidence	0.13
c.604C>G	p.Arg202Gly	Class C15	0.131074	BP4	0.18
c.604C>A	p.Arg202Ser	Class C0	0.0690274	BP4	0.08
c.605G>T	p.Arg202Leu	Class C0	-0.0594009	BP4_moderate	0.05
c.605G>C	p.Arg202Pro	Class C0	0.162967	No evidence	0.02
c.605G>A	p.Arg202His	Class C0	-0.0837748	BP4_moderate	0.05
c.607G>T	p.Val203Leu	Class C0	0.0165127	BP4	0.03
c.607G>C	p.Val203Leu	Class C0	0.0165349	BP4	0.04
c.607G>A	p.Val203Met	Class C0	0.0264455	BP4	0.01
c.608T>G	p.Val203Gly	Class C0	0.190475	No evidence	0.2	Consider PP3 based on predicted splicing effect
c.608T>C	p.Val203Ala	Class C0	-0.00421598	BP4	0.05
c.608T>A	p.Val203Glu	Class C15	0.210869	No evidence	0.03
c.610G>C	p.Glu204Gln	Class C0	-0.0305385	BP4_moderate	0.08
c.610G>A	p.Glu204Lys	Class C0	0.0529941	BP4	0.03
c.611A>T	p.Glu204Val	Class C0	0.101385	BP4	0.1
c.611A>G	p.Glu204Gly	Class C0	0.123303	BP4	0.43	Consider PP3 based on predicted splicing effect
c.611A>C	p.Glu204Ala	Class C0	0.0958563	BP4	0.02
c.612G>T	p.Glu204Asp	Class C0	0.0410487	BP4	0.03
c.612G>C	p.Glu204Asp	Class C0	0.0410556	BP4	0.04
c.613T>G	p.Tyr205Asp	Class C65	0.579044	PP3_moderate	0.07
c.613T>C	p.Tyr205His	Class C65	0.564757	PP3_moderate	0.05
c.613T>A	p.Tyr205Asn	Class C65	0.575267	PP3_moderate	0.05
c.614A>T	p.Tyr205Phe	Class C15	0.212925	No evidence	0.02
c.614A>G	p.Tyr205Cys	Class C65	0.583494	PP3_moderate	0.04
c.614A>C	p.Tyr205Ser	Class C65	0.564718	PP3_moderate	0.04
c.616T>G	p.Leu206Val	Class C0	-0.0894164	BP4_moderate	0.06
c.616T>A	p.Leu206Met	Class C0	-0.062077	BP4_moderate	0.01
c.617T>G	p.Leu206Trp	Class C0	0.0600978	BP4	0.14
c.617T>C	p.Leu206Ser	Class C0	0.111543	BP4	0.06
c.618G>T	p.Leu206Phe	Class C0	-0.0451501	BP4_moderate	0.1
c.618G>C	p.Leu206Phe	Class C0	-0.0451311	BP4_moderate	0.01
c.619G>T	p.Asp207Tyr	Class C0	0.222035	No evidence	0.25	Consider PP3 based on predicted splicing effect
c.619G>C	p.Asp207His	Class C0	0.10627	BP4	0.19
c.619G>A	p.Asp207Asn	Class C0	-0.0538893	BP4_moderate	0.13
c.620A>T	p.Asp207Val	Class C0	0.228942	No evidence	0.2	Consider PP3 based on predicted splicing effect
c.620A>G	p.Asp207Gly	Class C0	0.195464	No evidence	0.26	Consider PP3 based on predicted splicing effect
c.620A>C	p.Asp207Ala	Class C0	0.113301	BP4	0.06
c.621T>G	p.Asp207Glu	Class C0	-0.140189	BP4_moderate	0.02
c.621T>A	p.Asp207Glu	Class C0	-0.140194	BP4_moderate	0.05
c.622G>T	p.Asp208Tyr	Class C65	0.593053	PP3_moderate	0.09
c.622G>C	p.Asp208His	Class C65	0.552308	PP3_moderate	0.04
c.622G>A	p.Asp208Asn	Class C15	0.0430667	BP4	0.07
c.623A>T	p.Asp208Val	Class C65	0.575626	PP3_moderate	0.09
c.623A>G	p.Asp208Gly	Class C65	0.575336	PP3_moderate	0.04
c.623A>C	p.Asp208Ala	Class C65	0.596355	PP3_moderate	0.01
c.624C>G	p.Asp208Glu	Class C35	0.455424	PP3	0.01
c.624C>A	p.Asp208Glu	Class C35	0.4554	PP3	0.01
c.625A>G	p.Arg209Gly	Class C0	0.04694	BP4	0.11
c.626G>T	p.Arg209Ile	Class C0	-0.0430551	BP4_moderate	0.04
c.626G>C	p.Arg209Thr	Class C0	-0.0848513	BP4_moderate	0.03
c.626G>A	p.Arg209Lys	Class C0	-0.123537	BP4_moderate	0.02
c.627A>T	p.Arg209Ser	Class C0	-0.0633372	BP4_moderate	0.06
c.627A>C	p.Arg209Ser	Class C0	-0.0633396	BP4_moderate	0.1
c.628A>T	p.Asn210Tyr	Class C0	-0.0630179	BP4_moderate	0.03
c.628A>G	p.Asn210Asp	Class C0	-0.139838	BP4_moderate	0.03
c.628A>C	p.Asn210His	Class C0	-0.13091	BP4_moderate	0.02
c.629A>T	p.Asn210Ile	Class C0	-0.0627186	BP4_moderate	0.02
c.629A>G	p.Asn210Ser	Class C0	-0.182812	BP4_moderate	0.04
c.629A>C	p.Asn210Thr	Class C0	-0.100638	BP4_moderate	0.04
c.630C>G	p.Asn210Lys	Class C0	-0.080932	BP4_moderate	0.06
c.630C>A	p.Asn210Lys	Class C0	-0.0809289	BP4_moderate	0
c.631A>T	p.Thr211Ser	Class C0	0.309956	No evidence	0.01
c.631A>G	p.Thr211Ala	Class C0	0.521692	No evidence	0.05
c.631A>C	p.Thr211Pro	Class C0	0.589508	No evidence	0.01
c.632C>T	p.Thr211Ile	Class C0	0.592232	No evidence	0.02
c.632C>G	p.Thr211Ser	Class C0	0.314919	No evidence	0.01
c.632C>A	p.Thr211Asn	Class C0	0.20282	No evidence	0
c.634T>G	p.Phe212Val	Class C0	-0.000312329	BP4	0.03
c.634T>C	p.Phe212Leu	Class C0	-0.02498	BP4_moderate	0.09
c.634T>A	p.Phe212Ile	Class C0	-0.00674022	BP4	0.01
c.635T>G	p.Phe212Cys	Class C15	0.0877324	BP4	0.01
c.635T>C	p.Phe212Ser	Class C0	0.0136931	BP4	0.07
c.635T>A	p.Phe212Tyr	Class C0	-0.0257715	BP4_moderate	0.02
c.636T>G	p.Phe212Leu	Class C0	-0.0502752	BP4_moderate	0.02
c.636T>A	p.Phe212Leu	Class C0	-0.0502662	BP4_moderate	0.06
c.637C>G	p.Arg213Gly	Class C65	0.521623	PP3_moderate	0.03
c.638G>T	p.Arg213Leu	Class C65	0.586247	PP3_moderate	0.13
c.638G>C	p.Arg213Pro	Class C65	0.586521	PP3_moderate	0.14
c.638G>A	p.Arg213Gln	Class C35	0.503299	PP3	0.08
c.640C>T	p.His214Tyr	Class C35	0.188725	PP3	0.15
c.640C>G	p.His214Asp	Class C25	0.356353	PP3	0.06
c.640C>A	p.His214Asn	Class C15	0.149702	BP4	0.12
c.641A>T	p.His214Leu	Class C35	0.323206	PP3	0.03
c.641A>G	p.His214Arg	Class C0	0.410661	No evidence	0.07
c.641A>C	p.His214Pro	Class C25	0.432253	PP3	0.02
c.642T>G	p.His214Gln	Class C0	-0.0520245	BP4_moderate	0.1
c.642T>A	p.His214Gln	Class C0	-0.0519861	BP4_moderate	0.08
c.643A>T	p.Ser215Cys	Class C0	0.469313	No evidence	0.05
c.643A>G	p.Ser215Gly	Class C0	0.321016	No evidence	0.06
c.643A>C	p.Ser215Arg	Class C15	0.48186	No evidence	0.17
c.644G>T	p.Ser215Ile	Class C15	0.57228	No evidence	0.06
c.644G>C	p.Ser215Thr	Class C0	0.330704	No evidence	0.09
c.644G>A	p.Ser215Asn	Class C0	0.130956	BP4	0.06
c.645T>G	p.Ser215Arg	Class C15	0.362193	No evidence	0.16
c.645T>A	p.Ser215Arg	Class C15	0.362192	No evidence	0.02
c.646G>T	p.Val216Leu	Class C25	0.555057	PP3	0.05
c.646G>C	p.Val216Leu	Class C25	0.555057	PP3	0.01
c.646G>A	p.Val216Met	Class C15	0.55012	No evidence	0.11
c.647T>G	p.Val216Gly	Class C65	0.589705	PP3_moderate	0.15
c.647T>C	p.Val216Ala	Class C55	0.576588	PP3	0.06
c.647T>A	p.Val216Glu	Class C65	0.603119	PP3_moderate	0.23	Consider PP3 based on predicted splicing effect
c.649G>T	p.Val217Leu	Class C0	-0.0275725	BP4_moderate	0.06
c.649G>C	p.Val217Leu	Class C0	-0.0275752	BP4_moderate	0.02
c.649G>A	p.Val217Met	Class C0	-0.0183324	BP4_moderate	0.02
c.650T>G	p.Val217Gly	Class C0	0.236118	No evidence	0.2	Consider PP3 based on predicted splicing effect
c.650T>C	p.Val217Ala	Class C0	0.061123	BP4	0.07
c.650T>A	p.Val217Glu	Class C0	0.282723	No evidence	0.31	Consider PP3 based on predicted splicing effect
c.652G>T	p.Val218Leu	Class C0	0.33135	No evidence	0.06
c.652G>C	p.Val218Leu	Class C0	0.331364	No evidence	0.03
c.652G>A	p.Val218Met	Class C0	0.35116	No evidence	0.02
c.653T>G	p.Val218Gly	Class C35	0.602395	PP3	0.14
c.653T>C	p.Val218Ala	Class C25	0.533148	PP3	0.07
c.653T>A	p.Val218Glu	Class C35	0.602	PP3	0.1
c.655C>T	p.Pro219Ser	Class C65	0.593344	PP3_moderate	0.01
c.655C>G	p.Pro219Ala	Class C25	0.592503	PP3	0.02
c.655C>A	p.Pro219Thr	Class C35	0.607126	PP3	0.03
c.656C>T	p.Pro219Leu	Class C65	0.585695	PP3_moderate	0.01
c.656C>G	p.Pro219Arg	Class C65	0.60699	PP3_moderate	0.31	Consider PP3 based on predicted splicing effect
c.656C>A	p.Pro219His	Class C65	0.60699	PP3_moderate	0.02
c.658T>G	p.Tyr220Asp	Class C65	0.603256	PP3_moderate	0.07
c.658T>C	p.Tyr220His	Class C65	0.472935	PP3_moderate	0.02
c.658T>A	p.Tyr220Asn	Class C65	0.496837	PP3_moderate	0.02
c.659A>T	p.Tyr220Phe	Class C15	0.238677	No evidence	0.04
c.659A>G	p.Tyr220Cys	Class C65	0.562537	PP3_moderate	0.13
c.659A>C	p.Tyr220Ser	Class C65	0.576439	PP3_moderate	0.05
c.661G>C	p.Glu221Gln	Class C25	0.297946	PP3	0.01
c.661G>A	p.Glu221Lys	Class C55	0.501587	PP3	0.08
c.662A>T	p.Glu221Val	Class C65	0.526288	PP3_moderate	0.03
c.662A>G	p.Glu221Gly	Class C65	0.473906	PP3_moderate	0.09
c.662A>C	p.Glu221Ala	Class C65	0.4668	PP3_moderate	0.01
c.663G>T	p.Glu221Asp	Class C35	0.187251	PP3	0.04
c.663G>C	p.Glu221Asp	Class C35	0.187274	PP3	0
c.664C>T	p.Pro222Ser	Class C0	-0.0156637	BP4_moderate	0.04
c.664C>G	p.Pro222Ala	Class C0	0.0369006	BP4	0.03
c.664C>A	p.Pro222Thr	Class C0	0.0984559	BP4	0.02
c.665C>T	p.Pro222Leu	Class C0	0.224549	No evidence	0.05
c.665C>G	p.Pro222Arg	Class C0	0.181952	No evidence	0.04
c.665C>A	p.Pro222Gln	Class C0	0.155287	BP4	0.04
c.667C>T	p.Pro223Ser	Class C65	0.312749	PP3_moderate	0.02
c.667C>G	p.Pro223Ala	Class C25	0.160594	PP3	0
c.667C>A	p.Pro223Thr	Class C35	0.305438	PP3	0.03
c.668C>T	p.Pro223Leu	Class C65	0.151013	No evidence	0.06
c.668C>G	p.Pro223Arg	Class C65	0.362081	PP3_moderate	0.22	Consider PP3 based on predicted splicing effect
c.668C>A	p.Pro223His	Class C65	0.314899	PP3_moderate	0.04
c.670G>C	p.Glu224Gln	Class C0	-0.00528856	BP4	0.08
c.670G>A	p.Glu224Lys	Class C15	0.197405	No evidence	0.09
c.671A>T	p.Glu224Val	Class C35	0.268447	PP3	0.85	Consider PP3 based on predicted splicing effect
c.671A>G	p.Glu224Gly	Class C35	0.177145	PP3	0.73	Consider PP3 based on predicted splicing effect
c.671A>C	p.Glu224Ala	Class C35	0.165391	PP3	0.77	Consider PP3 based on predicted splicing effect
c.672G>T	p.Glu224Asp	Class C15	0.123202	BP4	0.97	Consider PP3 based on predicted splicing effect
c.672G>C	p.Glu224Asp	Class C15	0.123245	BP4	0.98	Consider PP3 based on predicted splicing effect
c.673G>T	p.Val225Phe	Class C0	0.122652	BP4	0.16
c.673G>C	p.Val225Leu	Class C0	-0.0760879	BP4_moderate	0.13
c.673G>A	p.Val225Ile	Class C0	-0.0357035	BP4_moderate	0.04
c.674T>G	p.Val225Gly	Class C0	0.172278	No evidence	0.03
c.674T>C	p.Val225Ala	Class C0	0.00616602	BP4	0.03
c.674T>A	p.Val225Asp	Class C15	0.218086	No evidence	0.03
c.676G>T	p.Gly226Cys	Class C15	0.412585	No evidence	0.01
c.676G>C	p.Gly226Arg	Class C0	0.346165	No evidence	0.01
c.676G>A	p.Gly226Ser	Class C0	0.518301	No evidence	0.24	Consider PP3 based on predicted splicing effect
c.677G>T	p.Gly226Val	Class C15	0.366488	No evidence	0.01
c.677G>C	p.Gly226Ala	Class C0	0.25164	No evidence	0
c.677G>A	p.Gly226Asp	Class C0	0.620748	No evidence	0
c.679T>G	p.Ser227Ala	Class C0	-0.059066	BP4_moderate	0.02
c.679T>C	p.Ser227Pro	Class C0	0.213514	No evidence	0.01
c.679T>A	p.Ser227Thr	Class C0	0.088943	BP4	0
c.680C>T	p.Ser227Phe	Class C0	0.159356	BP4	0
c.680C>G	p.Ser227Cys	Class C0	0.0810274	BP4	0.01
c.680C>A	p.Ser227Tyr	Class C0	0.184495	No evidence	0
c.682G>T	p.Asp228Tyr	Class C35	0.299574	PP3	0.01
c.682G>C	p.Asp228His	Class C0	0.229874	No evidence	0.01
c.682G>A	p.Asp228Asn	Class C0	0.0175608	BP4	0.03
c.683A>T	p.Asp228Val	Class C35	0.284626	PP3	0.01
c.683A>G	p.Asp228Gly	Class C15	0.177228	No evidence	0.01
c.683A>C	p.Asp228Ala	Class C25	0.170461	PP3	0.01
c.684C>G	p.Asp228Glu	Class C0	-0.133538	BP4_moderate	0.01
c.684C>A	p.Asp228Glu	Class C0	-0.133543	BP4_moderate	0
c.685T>G	p.Cys229Gly	Class C0	0.107686	BP4	0.02
c.685T>C	p.Cys229Arg	Class C0	0.0891017	BP4	0.01
c.685T>A	p.Cys229Ser	Class C0	0.052631	BP4	0.01
c.686G>T	p.Cys229Phe	Class C0	-0.0673652	BP4_moderate	0.02
c.686G>C	p.Cys229Ser	Class C0	-0.0060311	BP4	0
c.686G>A	p.Cys229Tyr	Class C0	-0.105878	BP4_moderate	0
c.687T>G	p.Cys229Trp	Class C0	0.0214724	BP4	0.02
c.688A>T	p.Thr230Ser	Class C0	0.237047	No evidence	0
c.688A>G	p.Thr230Ala	Class C0	0.423184	No evidence	0.01
c.688A>C	p.Thr230Pro	Class C0	0.548072	No evidence	0.01
c.689C>T	p.Thr230Ile	Class C15	0.542015	No evidence	0
c.689C>G	p.Thr230Ser	Class C0	0.250056	No evidence	0.01
c.689C>A	p.Thr230Asn	Class C0	0.3386	No evidence	0.02
c.691A>T	p.Thr231Ser	Class C55	0.316028	PP3	0.01
c.691A>G	p.Thr231Ala	Class C55	0.402619	PP3	0.01
c.691A>C	p.Thr231Pro	Class C35	0.58816	PP3	0.04
c.692C>T	p.Thr231Ile	Class C65	0.52064	PP3_moderate	0
c.692C>G	p.Thr231Ser	Class C55	0.320086	PP3	0.02
c.692C>A	p.Thr231Asn	Class C55	0.187813	PP3	0
c.694A>T	p.Ile232Phe	Class C0	0.419238	No evidence	0.02
c.694A>G	p.Ile232Val	Class C0	-0.0365844	BP4_moderate	0.01
c.694A>C	p.Ile232Leu	Class C0	0.138692	BP4	0.02
c.695T>G	p.Ile232Ser	Class C35	0.57677	PP3	0.02
c.695T>C	p.Ile232Thr	Class C25	0.544619	PP3	0
c.695T>A	p.Ile232Asn	Class C35	0.367129	PP3	0
c.696C>G	p.Ile232Met	Class C0	0.297167	No evidence	0.01
c.697C>T	p.His233Tyr	Class C0	0.121325	BP4	0
c.697C>G	p.His233Asp	Class C15	0.42903	No evidence	0.02
c.697C>A	p.His233Asn	Class C0	0.0847648	BP4	0
c.698A>T	p.His233Leu	Class C0	0.0525132	BP4	0.01
c.698A>G	p.His233Arg	Class C0	0.22028	No evidence	0.02
c.698A>C	p.His233Pro	Class C0	0.3518	No evidence	0.02
c.699C>G	p.His233Gln	Class C0	0.0831634	BP4	0.03
c.699C>A	p.His233Gln	Class C0	0.0832032	BP4	0.02
c.700T>G	p.Tyr234Asp	Class C35	0.509879	PP3	0.02
c.700T>C	p.Tyr234His	Class C25	0.287529	PP3	0
c.700T>A	p.Tyr234Asn	Class C35	0.489361	PP3	0
c.701A>T	p.Tyr234Phe	Class C0	0.0391079	BP4	0.02
c.701A>G	p.Tyr234Cys	Class C45	0.52883	PP3	0.01
c.701A>C	p.Tyr234Ser	Class C35	0.417939	PP3	0.02
c.703A>T	p.Asn235Tyr	Class C15	0.336288	No evidence	0
c.703A>G	p.Asn235Asp	Class C0	0.144205	BP4	0.02
c.703A>C	p.Asn235His	Class C0	0.160919	No evidence	0.01
c.704A>T	p.Asn235Ile	Class C15	0.295571	No evidence	0.02
c.704A>G	p.Asn235Ser	Class C0	-0.0341756	BP4_moderate	0.15
c.704A>C	p.Asn235Thr	Class C0	0.128221	BP4	0.01
c.705C>G	p.Asn235Lys	Class C0	-0.0275633	BP4_moderate	0.02
c.705C>A	p.Asn235Lys	Class C0	-0.0275884	BP4_moderate	0.01
c.706T>G	p.Tyr236Asp	Class C55	0.487052	PP3	0.02
c.706T>C	p.Tyr236His	Class C35	0.175693	PP3	0.01
c.706T>A	p.Tyr236Asn	Class C55	0.371292	PP3	0.01
c.707A>T	p.Tyr236Phe	Class C0	-0.0340568	BP4_moderate	0.04
c.707A>G	p.Tyr236Cys	Class C55	0.405726	PP3	0.01
c.707A>C	p.Tyr236Ser	Class C55	0.296248	PP3	0.01
c.709A>T	p.Met237Leu	Class C0	0.3725	No evidence	0.08
c.709A>G	p.Met237Val	Class C15	0.460324	No evidence	0.01
c.709A>C	p.Met237Leu	Class C0	0.3725	No evidence	0.01
c.710T>G	p.Met237Arg	Class C65	0.605274	PP3_moderate	0.58	Consider PP3 based on predicted splicing effect
c.710T>C	p.Met237Thr	Class C65	0.516761	PP3_moderate	0.02
c.710T>A	p.Met237Lys	Class C65	0.555173	PP3_moderate	0.03
c.711G>T	p.Met237Ile	Class C0	0.44192	No evidence	0.08
c.711G>C	p.Met237Ile	Class C0	0.441922	No evidence	0.01
c.711G>A	p.Met237Ile	Class C0	0.441912	No evidence	0
c.712T>G	p.Cys238Gly	Class C65	0.594733	PP3_moderate	0.02
c.712T>C	p.Cys238Arg	Class C65	0.607469	PP3_moderate	0.02
c.712T>A	p.Cys238Ser	Class C65	0.607469	PP3_moderate	0.03
c.713G>T	p.Cys238Phe	Class C65	0.599708	PP3_moderate	0.22	Consider PP3 based on predicted splicing effect
c.713G>C	p.Cys238Ser	Class C65	0.59971	PP3_moderate	0.11
c.713G>A	p.Cys238Tyr	Class C65	0.599704	PP3_moderate	0.02
c.714T>G	p.Cys238Trp	Class C65	0.536063	PP3_moderate	0.02
c.715A>T	p.Asn239Tyr	Class C65	0.525096	PP3_moderate	0.38	Consider PP3 based on predicted splicing effect
c.715A>G	p.Asn239Asp	Class C15	0.205142	No evidence	0.01
c.715A>C	p.Asn239His	Class C65	0.199016	PP3_moderate	0.02
c.716A>T	p.Asn239Ile	Class C65	0.400013	PP3_moderate	0.01
c.716A>G	p.Asn239Ser	Class C45	0.10537	BP4	0.04
c.716A>C	p.Asn239Thr	Class C55	0.208271	PP3	0.02
c.717C>G	p.Asn239Lys	Class C65	0.108581	No evidence	0.03
c.717C>A	p.Asn239Lys	Class C65	0.108534	No evidence	0.03
c.718A>T	p.Ser240Cys	Class C65	0.416573	PP3_moderate	0.03
c.718A>G	p.Ser240Gly	Class C55	0.249505	PP3	0.03
c.718A>C	p.Ser240Arg	Class C65	0.511223	PP3_moderate	0.03
c.719G>T	p.Ser240Ile	Class C65	0.500199	PP3_moderate	0.03
c.719G>C	p.Ser240Thr	Class C55	0.231366	PP3	0.03
c.719G>A	p.Ser240Asn	Class C45	0.102526	BP4	0.03
c.720T>G	p.Ser240Arg	Class C65	0.481995	PP3_moderate	0.33	Consider PP3 based on predicted splicing effect
c.720T>A	p.Ser240Arg	Class C65	0.481943	PP3_moderate	0.13
c.721T>G	p.Ser241Ala	Class C65	0.344838	PP3_moderate	0
c.721T>C	p.Ser241Pro	Class C65	0.541716	PP3_moderate	0.02
c.721T>A	p.Ser241Thr	Class C55	0.52493	PP3	0.01
c.722C>T	p.Ser241Phe	Class C65	0.545027	PP3_moderate	0
c.722C>G	p.Ser241Cys	Class C65	0.510106	PP3_moderate	0.01
c.722C>A	p.Ser241Tyr	Class C65	0.544682	PP3_moderate	0.01
c.724T>G	p.Cys242Gly	Class C65	0.599645	PP3_moderate	0
c.724T>C	p.Cys242Arg	Class C65	0.60709	PP3_moderate	0
c.724T>A	p.Cys242Ser	Class C65	0.588388	PP3_moderate	0.01
c.725G>T	p.Cys242Phe	Class C65	0.599956	PP3_moderate	0
c.725G>C	p.Cys242Ser	Class C65	0.581254	PP3_moderate	0
c.725G>A	p.Cys242Tyr	Class C65	0.599952	PP3_moderate	0
c.726C>G	p.Cys242Trp	Class C65	0.540548	PP3_moderate	0
c.727A>T	p.Met243Leu	Class C0	0.0871823	BP4	0
c.727A>G	p.Met243Val	Class C15	0.00796622	BP4	0
c.727A>C	p.Met243Leu	Class C0	0.0871861	BP4	0
c.728T>G	p.Met243Arg	Class C65	0.333788	PP3_moderate	0.13
c.728T>C	p.Met243Thr	Class C65	0.299102	PP3_moderate	0
c.728T>A	p.Met243Lys	Class C65	0.344666	PP3_moderate	0
c.729G>T	p.Met243Ile	Class C0	0.1038	BP4	0
c.729G>C	p.Met243Ile	Class C0	0.103809	BP4	0.01
c.729G>A	p.Met243Ile	Class C0	0.103799	BP4	0.03
c.730G>T	p.Gly244Cys	Class C65	0.581137	PP3_moderate	0
c.730G>C	p.Gly244Arg	Class C65	0.591606	PP3_moderate	0
c.730G>A	p.Gly244Ser	Class C55	0.462531	PP3	0
c.731G>T	p.Gly244Val	Class C65	0.596978	PP3_moderate	0.01
c.731G>C	p.Gly244Ala	Class C55	0.438426	PP3	0
c.731G>A	p.Gly244Asp	Class C65	0.596947	PP3_moderate	0.01
c.733G>T	p.Gly245Cys	Class C65	0.598182	PP3_moderate	0
c.733G>C	p.Gly245Arg	Class C65	0.598182	PP3_moderate	0
c.733G>A	p.Gly245Ser	Class C55	0.553604	PP3	0
c.734G>T	p.Gly245Val	Class C65	0.59858	PP3_moderate	0
c.734G>C	p.Gly245Ala	Class C55	0.589891	PP3	0
c.734G>A	p.Gly245Asp	Class C65	0.598556	PP3_moderate	0
c.736A>T	p.Met246Leu	Class C0	0.295318	No evidence	0
c.736A>G	p.Met246Val	Class C15	0.370971	No evidence	0
c.736A>C	p.Met246Leu	Class C0	0.29532	No evidence	0
c.737T>G	p.Met246Arg	Class C65	0.492174	PP3_moderate	0.01
c.737T>C	p.Met246Thr	Class C65	0.375414	PP3_moderate	0
c.737T>A	p.Met246Lys	Class C65	0.516083	PP3_moderate	0
c.738G>T	p.Met246Ile	Class C0	0.271585	No evidence	0.01
c.738G>C	p.Met246Ile	Class C0	0.271585	No evidence	0
c.738G>A	p.Met246Ile	Class C0	0.271581	No evidence	0.01
c.739A>T	p.Asn247Tyr	Class C65	0.533381	PP3_moderate	0
c.739A>G	p.Asn247Asp	Class C15	0.217095	No evidence	0
c.739A>C	p.Asn247His	Class C65	0.279539	PP3_moderate	0.01
c.740A>T	p.Asn247Ile	Class C65	0.4815	PP3_moderate	0
c.740A>G	p.Asn247Ser	Class C45	0.14152	BP4	0
c.740A>C	p.Asn247Thr	Class C55	0.304228	PP3	0
c.741C>G	p.Asn247Lys	Class C65	0.130832	No evidence	0
c.741C>A	p.Asn247Lys	Class C65	0.13083	No evidence	0
c.742C>T	p.Arg248Trp	Class C65	0.533597	PP3_moderate	0.01
c.742C>G	p.Arg248Gly	Class C65	0.533585	PP3_moderate	0.01
c.743G>T	p.Arg248Leu	Class C65	0.570318	PP3_moderate	0.01
c.743G>C	p.Arg248Pro	Class C65	0.57039	PP3_moderate	0.01
c.743G>A	p.Arg248Gln	Class C35	0.473779	PP3	0
c.745A>T	p.Arg249Trp	Class C65	0.498193	PP3_moderate	0.01
c.745A>G	p.Arg249Gly	Class C65	0.488095	PP3_moderate	0
c.746G>T	p.Arg249Met	Class C65	0.572005	PP3_moderate	0
c.746G>C	p.Arg249Thr	Class C65	0.567141	PP3_moderate	0
c.746G>A	p.Arg249Lys	Class C25	0.460845	PP3	0
c.747G>T	p.Arg249Ser	Class C65	0.431282	PP3_moderate	0
c.747G>C	p.Arg249Ser	Class C65	0.431279	PP3_moderate	0
c.748C>T	p.Pro250Ser	Class C25	0.573858	PP3	0
c.748C>G	p.Pro250Ala	Class C0	0.509433	No evidence	0
c.748C>A	p.Pro250Thr	Class C0	0.601941	No evidence	0.01
c.749C>T	p.Pro250Leu	Class C35	0.602854	PP3	0
c.749C>G	p.Pro250Arg	Class C35	0.595409	PP3	0.01
c.749C>A	p.Pro250His	Class C25	0.576385	PP3	0
c.751A>T	p.Ile251Phe	Class C15	0.595057	No evidence	0
c.751A>G	p.Ile251Val	Class C25	0.356707	PP3	0.01
c.751A>C	p.Ile251Leu	Class C0	0.513861	No evidence	0
c.752T>G	p.Ile251Ser	Class C65	0.599137	PP3_moderate	0
c.752T>C	p.Ile251Thr	Class C65	0.533431	PP3_moderate	0
c.752T>A	p.Ile251Asn	Class C65	0.424996	PP3_moderate	0
c.753C>G	p.Ile251Met	Class C0	0.470934	No evidence	0
c.754C>T	p.Leu252Phe	Class C15	0.206854	No evidence	0
c.754C>G	p.Leu252Val	Class C25	0.0149715	BP4	0.01
c.754C>A	p.Leu252Ile	Class C0	-0.0308015	BP4_moderate	0
c.755T>G	p.Leu252Arg	Class C65	0.560879	PP3_moderate	0
c.755T>C	p.Leu252Pro	Class C65	0.579948	PP3_moderate	0
c.755T>A	p.Leu252His	Class C65	0.353101	PP3_moderate	0
c.757A>T	p.Thr253Ser	Class C0	0.225677	No evidence	0
c.757A>G	p.Thr253Ala	Class C0	0.212023	No evidence	0
c.757A>C	p.Thr253Pro	Class C0	0.461592	No evidence	0
c.758C>T	p.Thr253Ile	Class C15	0.0185197	BP4	0
c.758C>G	p.Thr253Ser	Class C0	0.209745	No evidence	0
c.758C>A	p.Thr253Asn	Class C15	0.233697	No evidence	0
c.760A>T	p.Ile254Phe	Class C15	0.591735	No evidence	0
c.760A>G	p.Ile254Val	Class C25	0.17079	PP3	0
c.760A>C	p.Ile254Leu	Class C0	0.332453	No evidence	0
c.761T>G	p.Ile254Ser	Class C65	0.598695	PP3_moderate	0
c.761T>C	p.Ile254Thr	Class C65	0.598199	PP3_moderate	0
c.761T>A	p.Ile254Asn	Class C65	0.544906	PP3_moderate	0
c.762C>G	p.Ile254Met	Class C0	0.480883	No evidence	0
c.763A>T	p.Ile255Phe	Class C15	0.138175	BP4	0
c.763A>G	p.Ile255Val	Class C25	-0.0240703	BP4_moderate	0
c.763A>C	p.Ile255Leu	Class C0	-0.0176954	BP4_moderate	0.01
c.764T>G	p.Ile255Ser	Class C65	0.569793	PP3_moderate	0
c.764T>C	p.Ile255Thr	Class C65	0.548897	PP3_moderate	0
c.764T>A	p.Ile255Asn	Class C65	0.347565	PP3_moderate	0
c.765C>G	p.Ile255Met	Class C0	0.247217	No evidence	0
c.766A>T	p.Thr256Ser	Class C55	0.145735	BP4	0
c.766A>G	p.Thr256Ala	Class C55	0.545422	PP3	0
c.766A>C	p.Thr256Pro	Class C35	0.5716	PP3	0
c.767C>T	p.Thr256Ile	Class C65	0.586551	PP3_moderate	0
c.767C>G	p.Thr256Arg	Class C65	0.600322	PP3_moderate	0
c.767C>A	p.Thr256Lys	Class C65	0.600318	PP3_moderate	0
c.769C>G	p.Leu257Val	Class C25	0.52687	PP3	0
c.769C>A	p.Leu257Met	Class C0	0.44241	No evidence	0
c.770T>G	p.Leu257Arg	Class C65	0.587852	PP3_moderate	0
c.770T>C	p.Leu257Pro	Class C65	0.604907	PP3_moderate	0
c.770T>A	p.Leu257Gln	Class C65	0.60128	PP3_moderate	0
c.772G>C	p.Glu258Gln	Class C25	0.332421	PP3	0.01
c.772G>A	p.Glu258Lys	Class C55	0.597177	PP3	0.01
c.773A>T	p.Glu258Val	Class C65	0.577464	PP3_moderate	0.06
c.773A>G	p.Glu258Gly	Class C65	0.552035	PP3_moderate	0.01
c.773A>C	p.Glu258Ala	Class C65	0.542863	PP3_moderate	0.01
c.774A>T	p.Glu258Asp	Class C35	0.373095	PP3	0.01
c.774A>C	p.Glu258Asp	Class C35	0.373097	PP3	0
c.775G>T	p.Asp259Tyr	Class C15	0.27244	No evidence	0.01
c.775G>C	p.Asp259His	Class C0	0.238424	No evidence	0.01
c.775G>A	p.Asp259Asn	Class C0	-0.0315386	BP4_moderate	0.01
c.776A>T	p.Asp259Val	Class C15	0.334158	No evidence	0.01
c.776A>G	p.Asp259Gly	Class C0	0.239988	No evidence	0.01
c.776A>C	p.Asp259Ala	Class C0	0.261558	No evidence	0.01
c.777C>G	p.Asp259Glu	Class C0	0.066119	BP4	0
c.777C>A	p.Asp259Glu	Class C0	0.0661163	BP4	0
c.778T>G	p.Ser260Ala	Class C0	0.0372392	BP4	0
c.778T>C	p.Ser260Pro	Class C0	0.204184	No evidence	0.01
c.778T>A	p.Ser260Thr	Class C0	-0.00238151	BP4	0
c.779C>T	p.Ser260Phe	Class C0	0.229421	No evidence	0
c.779C>G	p.Ser260Cys	Class C0	0.165091	No evidence	0
c.779C>A	p.Ser260Tyr	Class C0	0.229798	No evidence	0
c.781A>T	p.Ser261Cys	Class C0	-0.097221	BP4_moderate	0.05
c.781A>G	p.Ser261Gly	Class C0	-0.129839	BP4_moderate	0.04
c.781A>C	p.Ser261Arg	Class C0	0.00125014	BP4	0.03
c.782G>T	p.Ser261Ile	Class C0	-0.113085	BP4_moderate	0.53	Consider PP3 based on predicted splicing effect
c.782G>C	p.Ser261Thr	Class C0	-0.162486	BP4_moderate	0.64	Consider PP3 based on predicted splicing effect
c.782G>A	p.Ser261Asn	Class C0	-0.194795	BP4_moderate	0.27	Consider PP3 based on predicted splicing effect
c.783T>G	p.Ser261Arg	Class C0	-0.0553301	BP4_moderate	0.19
c.783T>A	p.Ser261Arg	Class C0	-0.0553587	BP4_moderate	0.36	Consider PP3 based on predicted splicing effect
c.784G>T	p.Gly262Cys	Class C65	0.591762	PP3_moderate	0.1
c.784G>C	p.Gly262Arg	Class C65	0.565584	PP3_moderate	0.04
c.784G>A	p.Gly262Ser	Class C55	0.55927	PP3	0.52	Consider PP3 based on predicted splicing effect
c.785G>T	p.Gly262Val	Class C65	0.590343	PP3_moderate	0.08
c.785G>C	p.Gly262Ala	Class C55	0.579137	PP3	0.12
c.785G>A	p.Gly262Asp	Class C65	0.580541	PP3_moderate	0.03
c.787A>T	p.Asn263Tyr	Class C0	-0.00879199	BP4_moderate	0.06
c.787A>G	p.Asn263Asp	Class C0	-0.144961	BP4_moderate	0.12
c.787A>C	p.Asn263His	Class C0	-0.121441	BP4_moderate	0.1
c.788A>T	p.Asn263Ile	Class C0	-0.115637	BP4_moderate	0.04
c.788A>G	p.Asn263Ser	Class C0	-0.274329	BP4_moderate	0.08
c.788A>C	p.Asn263Thr	Class C0	-0.139364	BP4_moderate	0
c.789T>G	p.Asn263Lys	Class C0	-0.373642	BP4_moderate	0.12
c.789T>A	p.Asn263Lys	Class C0	-0.373625	BP4_moderate	0.02
c.790C>G	p.Leu264Val	Class C25	-0.154395	BP4_moderate	0.04
c.790C>A	p.Leu264Ile	Class C0	-0.0702323	BP4_moderate	0.02
c.791T>G	p.Leu264Arg	Class C65	0.32824	PP3_moderate	0.02
c.791T>C	p.Leu264Pro	Class C65	0.311865	PP3_moderate	0.01
c.791T>A	p.Leu264Gln	Class C65	0.261667	PP3_moderate	0.01
c.793C>G	p.Leu265Val	Class C25	0.459201	PP3	0.09
c.793C>A	p.Leu265Met	Class C0	0.519523	No evidence	0.08
c.794T>G	p.Leu265Arg	Class C65	0.601305	PP3_moderate	0.02
c.794T>C	p.Leu265Pro	Class C65	0.587962	PP3_moderate	0.01
c.794T>A	p.Leu265Gln	Class C65	0.601354	PP3_moderate	0.32	Consider PP3 based on predicted splicing effect
c.796G>C	p.Gly266Arg	Class C65	0.598565	PP3_moderate	0.01
c.796G>A	p.Gly266Arg	Class C65	0.598565	PP3_moderate	0.04
c.797G>T	p.Gly266Val	Class C65	0.599005	PP3_moderate	0.17
c.797G>C	p.Gly266Ala	Class C55	0.581374	PP3	0.03
c.797G>A	p.Gly266Glu	Class C65	0.599005	PP3_moderate	0.01
c.799C>T	p.Arg267Trp	Class C65	0.542393	PP3_moderate	0.04
c.799C>G	p.Arg267Gly	Class C65	0.533473	PP3_moderate	0.02
c.800G>T	p.Arg267Leu	Class C65	0.56837	PP3_moderate	0.04
c.800G>C	p.Arg267Pro	Class C65	0.590083	PP3_moderate	0.02
c.800G>A	p.Arg267Gln	Class C35	0.593406	PP3	0.08
c.802A>T	p.Asn268Tyr	Class C15	-0.0191365	BP4_moderate	0.05
c.802A>G	p.Asn268Asp	Class C0	-0.257375	BP4_moderate	0.01
c.802A>C	p.Asn268His	Class C0	-0.143522	BP4_moderate	0.02
c.803A>T	p.Asn268Ile	Class C15	0.0492134	BP4	0.02
c.803A>G	p.Asn268Ser	Class C0	-0.157729	BP4_moderate	0.03
c.803A>C	p.Asn268Thr	Class C0	-0.0858092	BP4_moderate	0.03
c.804C>G	p.Asn268Lys	Class C0	-0.117465	BP4_moderate	0.06
c.804C>A	p.Asn268Lys	Class C0	-0.117473	BP4_moderate	0.04
c.805A>T	p.Ser269Cys	Class C0	-0.0403744	BP4_moderate	0.06
c.805A>G	p.Ser269Gly	Class C0	0.10086	BP4	0.06
c.805A>C	p.Ser269Arg	Class C15	0.311454	No evidence	0.06
c.806G>T	p.Ser269Ile	Class C15	0.205954	No evidence	0.06
c.806G>C	p.Ser269Thr	Class C0	0.0107259	BP4	0.06
c.806G>A	p.Ser269Asn	Class C0	-0.0234105	BP4_moderate	0.06
c.807C>G	p.Ser269Arg	Class C15	0.249871	No evidence	0.19
c.807C>A	p.Ser269Arg	Class C15	0.249862	No evidence	0.03
c.808T>G	p.Phe270Val	Class C45	0.517313	PP3	0.03
c.808T>C	p.Phe270Leu	Class C15	0.459546	No evidence	0.01
c.808T>A	p.Phe270Ile	Class C15	0.5076	No evidence	0.02
c.809T>G	p.Phe270Cys	Class C65	0.561321	PP3_moderate	0.02
c.809T>C	p.Phe270Ser	Class C65	0.580006	PP3_moderate	0.01
c.809T>A	p.Phe270Tyr	Class C15	0.480306	No evidence	0.01
c.810T>G	p.Phe270Leu	Class C15	0.35847	No evidence	0.01
c.810T>A	p.Phe270Leu	Class C15	0.358465	No evidence	0.01
c.811G>C	p.Glu271Gln	Class C25	0.520293	PP3	0.32	Consider PP3 based on predicted splicing effect
c.811G>A	p.Glu271Lys	Class C55	0.586593	PP3	0.01
c.812A>T	p.Glu271Val	Class C65	0.597063	PP3_moderate	0.02
c.812A>G	p.Glu271Gly	Class C65	0.567125	PP3_moderate	0.04
c.812A>C	p.Glu271Ala	Class C65	0.575755	PP3_moderate	0.01
c.813G>T	p.Glu271Asp	Class C35	0.325819	PP3	0.03
c.813G>C	p.Glu271Asp	Class C35	0.325823	PP3	0.01
c.814G>T	p.Val272Leu	Class C25	0.437406	PP3	0.02
c.814G>C	p.Val272Leu	Class C25	0.437406	PP3	0.01
c.814G>A	p.Val272Met	Class C15	0.500851	No evidence	0.01
c.815T>G	p.Val272Gly	Class C65	0.261795	PP3_moderate	0.02
c.815T>C	p.Val272Ala	Class C55	0.203427	PP3	0.02
c.815T>A	p.Val272Glu	Class C65	0.461369	PP3_moderate	0.03
c.817C>T	p.Arg273Cys	Class C65	0.553715	PP3_moderate	0.05
c.817C>G	p.Arg273Gly	Class C65	0.558693	PP3_moderate	0.06
c.817C>A	p.Arg273Ser	Class C65	0.565741	PP3_moderate	0.05
c.818G>T	p.Arg273Leu	Class C65	0.591331	PP3_moderate	0.02
c.818G>C	p.Arg273Pro	Class C65	0.593501	PP3_moderate	0.02
c.818G>A	p.Arg273His	Class C25	0.525881	PP3	0.02
c.820G>T	p.Val274Phe	Class C45	0.315825	PP3	0.03
c.820G>C	p.Val274Leu	Class C25	0.0663703	BP4	0.01
c.820G>A	p.Val274Ile	Class C25	-0.186417	BP4_moderate	0.01
c.821T>G	p.Val274Gly	Class C65	0.452827	PP3_moderate	0.01
c.821T>C	p.Val274Ala	Class C55	0.310576	PP3	0.01
c.821T>A	p.Val274Asp	Class C65	0.583665	PP3_moderate	0.03
c.823T>G	p.Cys275Gly	Class C65	0.604857	PP3_moderate	0.01
c.823T>C	p.Cys275Arg	Class C65	0.604857	PP3_moderate	0.02
c.823T>A	p.Cys275Ser	Class C65	0.6431	PP3_moderate	0.01
c.824G>T	p.Cys275Phe	Class C65	0.600354	PP3_moderate	0.01
c.824G>C	p.Cys275Ser	Class C65	0.600285	PP3_moderate	0.02
c.824G>A	p.Cys275Tyr	Class C65	0.600354	PP3_moderate	0.01
c.825T>G	p.Cys275Trp	Class C65	0.554385	PP3_moderate	0.01
c.826G>T	p.Ala276Ser	Class C65	0.3303	PP3_moderate	0.01
c.826G>C	p.Ala276Pro	Class C25	0.566859	PP3	0.01
c.826G>A	p.Ala276Thr	Class C55	0.466591	PP3	0.01
c.827C>T	p.Ala276Val	Class C55	0.527712	PP3	0.02
c.827C>G	p.Ala276Gly	Class C55	0.408291	PP3	0.01
c.827C>A	p.Ala276Asp	Class C65	0.597757	PP3_moderate	0.01
c.829T>G	p.Cys277Gly	Class C65	0.388624	PP3_moderate	0.01
c.829T>C	p.Cys277Arg	Class C65	0.603693	PP3_moderate	0
c.829T>A	p.Cys277Ser	Class C65	0.600472	PP3_moderate	0.03
c.830G>T	p.Cys277Phe	Class C65	0.575306	PP3_moderate	0.02
c.830G>C	p.Cys277Ser	Class C65	0.572079	PP3_moderate	0.01
c.830G>A	p.Cys277Tyr	Class C65	0.576172	PP3_moderate	0.01
c.831T>G	p.Cys277Trp	Class C65	0.45547	PP3_moderate	0
c.832C>T	p.Pro278Ser	Class C65	0.600402	PP3_moderate	0
c.832C>G	p.Pro278Ala	Class C25	0.567451	PP3	0
c.832C>A	p.Pro278Thr	Class C35	0.5946	PP3	0
c.833C>T	p.Pro278Leu	Class C65	0.583698	PP3_moderate	0.01
c.833C>G	p.Pro278Arg	Class C65	0.607821	PP3_moderate	0.01
c.833C>A	p.Pro278His	Class C65	0.607821	PP3_moderate	0
c.835G>T	p.Gly279Trp	Class C65	0.430601	PP3_moderate	0.01
c.835G>C	p.Gly279Arg	Class C65	0.337347	PP3_moderate	0.01
c.835G>A	p.Gly279Arg	Class C65	0.6431	PP3_moderate	0.92	Consider PP3 based on predicted splicing effect
c.836G>T	p.Gly279Val	Class C65	0.482375	PP3_moderate	0.01
c.836G>C	p.Gly279Ala	Class C55	0.30503	PP3	0.01
c.836G>A	p.Gly279Glu	Class C65	0.6431	PP3_moderate	0.01
c.838A>G	p.Arg280Gly	Class C65	0.537402	PP3_moderate	0.01
c.839G>T	p.Arg280Ile	Class C65	0.596853	PP3_moderate	0.08
c.839G>C	p.Arg280Thr	Class C65	0.596461	PP3_moderate	0.12
c.839G>A	p.Arg280Lys	Class C25	0.592136	PP3	0.01
c.840A>T	p.Arg280Ser	Class C65	0.519515	PP3_moderate	0.01
c.840A>C	p.Arg280Ser	Class C65	0.471465	PP3_moderate	0
c.841G>T	p.Asp281Tyr	Class C65	0.599826	PP3_moderate	0
c.841G>C	p.Asp281His	Class C65	0.574055	PP3_moderate	0.01
c.841G>A	p.Asp281Asn	Class C15	0.177837	No evidence	0
c.842A>T	p.Asp281Val	Class C65	0.60089	PP3_moderate	0
c.842A>G	p.Asp281Gly	Class C65	0.600813	PP3_moderate	0.01
c.842A>C	p.Asp281Ala	Class C65	0.60089	PP3_moderate	0.01
c.843C>G	p.Asp281Glu	Class C35	0.546387	PP3	0.01
c.843C>A	p.Asp281Glu	Class C35	0.546385	PP3	0.01
c.844C>T	p.Arg282Trp	Class C65	0.541762	PP3_moderate	0.01
c.844C>G	p.Arg282Gly	Class C65	0.483032	PP3_moderate	0.01
c.845G>T	p.Arg282Leu	Class C65	0.360452	PP3_moderate	0
c.845G>C	p.Arg282Pro	Class C65	0.556829	PP3_moderate	0
c.845G>A	p.Arg282Gln	Class C35	0.477696	PP3	0.01
c.847C>T	p.Arg283Cys	Class C55	0.330924	PP3	0.01
c.847C>G	p.Arg283Gly	Class C45	0.25055	PP3	0.02
c.847C>A	p.Arg283Ser	Class C35	0.171217	PP3	0.01
c.848G>T	p.Arg283Leu	Class C35	0.167097	PP3	0.01
c.848G>C	p.Arg283Pro	Class C35	0.272243	PP3	0.01
c.848G>A	p.Arg283His	Class C0	0.301011	No evidence	0
c.850A>T	p.Thr284Ser	Class C0	0.0192573	BP4	0.01
c.850A>G	p.Thr284Ala	Class C0	-0.0652595	BP4_moderate	0.01
c.850A>C	p.Thr284Pro	Class C0	0.184357	No evidence	0.01
c.851C>T	p.Thr284Ile	Class C15	0.191759	No evidence	0.01
c.851C>G	p.Thr284Arg	Class C15	0.189994	No evidence	0.01
c.851C>A	p.Thr284Lys	Class C15	0.168989	No evidence	0
c.853G>C	p.Glu285Gln	Class C25	0.358092	PP3	0
c.853G>A	p.Glu285Lys	Class C55	0.444518	PP3	0
c.854A>T	p.Glu285Val	Class C65	0.453942	PP3_moderate	0.01
c.854A>G	p.Glu285Gly	Class C65	0.281469	PP3_moderate	0.02
c.854A>C	p.Glu285Ala	Class C65	0.257798	PP3_moderate	0
c.855G>T	p.Glu285Asp	Class C35	-0.0774207	BP4_moderate	0
c.855G>C	p.Glu285Asp	Class C35	-0.0774215	BP4_moderate	0
c.856G>C	p.Glu286Gln	Class C25	0.266715	PP3	0.01
c.856G>A	p.Glu286Lys	Class C55	0.57592	PP3	0.01
c.857A>T	p.Glu286Val	Class C65	0.404407	PP3_moderate	0.03
c.857A>G	p.Glu286Gly	Class C65	0.376752	PP3_moderate	0.02
c.857A>C	p.Glu286Ala	Class C65	0.533472	PP3_moderate	0.02
c.858A>T	p.Glu286Asp	Class C35	0.186236	PP3	0
c.858A>C	p.Glu286Asp	Class C35	0.186237	PP3	0.01
c.859G>C	p.Glu287Gln	Class C0	0.056082	BP4	0.01
c.859G>A	p.Glu287Lys	Class C0	0.0471518	BP4	0.01
c.860A>T	p.Glu287Val	Class C15	0.112926	BP4	0.01
c.860A>G	p.Glu287Gly	Class C0	0.0837951	BP4	0.02
c.860A>C	p.Glu287Ala	Class C0	0.0665241	BP4	0.01
c.861G>T	p.Glu287Asp	Class C0	-0.117064	BP4_moderate	0
c.861G>C	p.Glu287Asp	Class C0	-0.117111	BP4_moderate	0
c.862A>T	p.Asn288Tyr	Class C65	0.120092	No evidence	0.01
c.862A>G	p.Asn288Asp	Class C15	-0.072599	BP4_moderate	0
c.862A>C	p.Asn288His	Class C65	0.00240086	No evidence	0
c.863A>T	p.Asn288Ile	Class C65	0.102987	No evidence	0.01
c.863A>G	p.Asn288Ser	Class C45	-0.104399	BP4_moderate	0.01
c.863A>C	p.Asn288Thr	Class C55	0.0309293	BP4	0
c.864T>G	p.Asn288Lys	Class C65	0.0741762	No evidence	0.01
c.864T>A	p.Asn288Lys	Class C65	0.074174	No evidence	0
c.865C>T	p.Leu289Phe	Class C0	-0.24126	BP4_moderate	0.01
c.865C>G	p.Leu289Val	Class C0	-0.103101	BP4_moderate	0
c.865C>A	p.Leu289Ile	Class C0	-0.170041	BP4_moderate	0
c.866T>G	p.Leu289Arg	Class C0	-0.0771592	BP4_moderate	0
c.866T>C	p.Leu289Pro	Class C0	-0.0138054	BP4_moderate	0.01
c.866T>A	p.Leu289His	Class C0	-0.0647991	BP4_moderate	0.01
c.868C>T	p.Arg290Cys	Class C15	0.148153	BP4	0.01
c.868C>G	p.Arg290Gly	Class C0	0.109644	BP4	0.01
c.868C>A	p.Arg290Ser	Class C0	0.111067	BP4	0.01
c.869G>T	p.Arg290Leu	Class C0	0.16434	No evidence	0.01
c.869G>C	p.Arg290Pro	Class C0	0.0939508	BP4	0.01
c.869G>A	p.Arg290His	Class C0	0.0915951	BP4	0.01
c.871A>G	p.Lys291Glu	Class C55	0.0827339	BP4	0
c.871A>C	p.Lys291Gln	Class C45	0.122655	BP4	0
c.872A>T	p.Lys291Met	Class C65	0.202177	PP3_moderate	0.01
c.872A>G	p.Lys291Arg	Class C25	0.104937	BP4	0.01
c.872A>C	p.Lys291Thr	Class C65	0.184494	PP3_moderate	0.01
c.873G>T	p.Lys291Asn	Class C65	0.0525713	No evidence	0
c.873G>C	p.Lys291Asn	Class C65	0.0407089	No evidence	0
c.874A>G	p.Lys292Glu	Class C0	0.0798049	BP4	0
c.874A>C	p.Lys292Gln	Class C0	-0.00708761	BP4	0.01
c.875A>T	p.Lys292Ile	Class C0	0.314188	No evidence	0.01
c.875A>G	p.Lys292Arg	Class C0	0.00997743	BP4	0
c.875A>C	p.Lys292Thr	Class C0	0.0988371	BP4	0.01
c.876A>T	p.Lys292Asn	Class C0	-0.0562041	BP4_moderate	0
c.876A>C	p.Lys292Asn	Class C0	-0.0562117	BP4_moderate	0.01
c.877G>T	p.Gly293Trp	Class C0	0.202575	No evidence	0
c.877G>C	p.Gly293Arg	Class C0	-0.00955596	BP4_moderate	0.01
c.877G>A	p.Gly293Arg	Class C0	-0.0095438	BP4_moderate	0.01
c.878G>T	p.Gly293Val	Class C0	-0.0319563	BP4_moderate	0.01
c.878G>C	p.Gly293Ala	Class C0	-0.164115	BP4_moderate	0.01
c.878G>A	p.Gly293Glu	Class C0	-0.179244	BP4_moderate	0.01
c.880G>C	p.Glu294Gln	Class C0	-0.139572	BP4_moderate	0.01
c.880G>A	p.Glu294Lys	Class C0	-0.0240222	BP4_moderate	0
c.881A>T	p.Glu294Val	Class C0	-0.0680198	BP4_moderate	0.01
c.881A>G	p.Glu294Gly	Class C0	-0.136496	BP4_moderate	0.01
c.881A>C	p.Glu294Ala	Class C0	-0.0478531	BP4_moderate	0.01
c.882G>T	p.Glu294Asp	Class C0	-0.113052	BP4_moderate	0.01
c.882G>C	p.Glu294Asp	Class C0	-0.113053	BP4_moderate	0.01
c.883C>T	p.Pro295Ser	Class C0	-0.207843	BP4_moderate	0
c.883C>G	p.Pro295Ala	Class C0	-0.0973597	BP4_moderate	0.01
c.883C>A	p.Pro295Thr	Class C0	-0.0890445	BP4_moderate	0
c.884C>T	p.Pro295Leu	Class C0	-0.0974199	BP4_moderate	0
c.884C>G	p.Pro295Arg	Class C0	-0.0250451	BP4_moderate	0.01
c.884C>A	p.Pro295His	Class C0	-0.108	BP4_moderate	0
c.886C>T	p.His296Tyr	Class C0	-0.128743	BP4_moderate	0
c.886C>G	p.His296Asp	Class C0	-0.115003	BP4_moderate	0
c.886C>A	p.His296Asn	Class C0	-0.236301	BP4_moderate	0
c.887A>T	p.His296Leu	Class C0	-0.0831304	BP4_moderate	0
c.887A>G	p.His296Arg	Class C0	-0.201055	BP4_moderate	0.01
c.887A>C	p.His296Pro	Class C0	-0.089608	BP4_moderate	0
c.888C>G	p.His296Gln	Class C0	-0.219872	BP4_moderate	0
c.888C>A	p.His296Gln	Class C0	-0.219874	BP4_moderate	0
c.889C>T	p.His297Tyr	Class C0	-0.173199	BP4_moderate	0
c.889C>G	p.His297Asp	Class C0	-0.151472	BP4_moderate	0.01
c.889C>A	p.His297Asn	Class C0	-0.199906	BP4_moderate	0
c.890A>T	p.His297Leu	Class C0	-0.155035	BP4_moderate	0
c.890A>G	p.His297Arg	Class C0	-0.237058	BP4_moderate	0
c.890A>C	p.His297Pro	Class C0	-0.219037	BP4_moderate	0.01
c.891C>G	p.His297Gln	Class C0	-0.314473	BP4_moderate	0
c.891C>A	p.His297Gln	Class C0	-0.31453	BP4_moderate	0
c.892G>C	p.Glu298Gln	Class C0	-0.201903	BP4_moderate	0
c.892G>A	p.Glu298Lys	Class C0	-0.198945	BP4_moderate	0
c.893A>T	p.Glu298Val	Class C0	0.0258545	BP4	0.01
c.893A>G	p.Glu298Gly	Class C0	0.00139465	BP4	0.01
c.893A>C	p.Glu298Ala	Class C0	-0.00540089	BP4	0.01
c.894G>T	p.Glu298Asp	Class C0	-0.163642	BP4_moderate	0.01
c.894G>C	p.Glu298Asp	Class C0	-0.163644	BP4_moderate	0.01
c.895C>G	p.Leu299Val	Class C0	-0.148755	BP4_moderate	0.01
c.895C>A	p.Leu299Met	Class C0	-0.0842684	BP4_moderate	0
c.896T>G	p.Leu299Arg	Class C0	-0.106538	BP4_moderate	0.01
c.896T>C	p.Leu299Pro	Class C0	-0.218464	BP4_moderate	0
c.896T>A	p.Leu299Gln	Class C0	-0.194893	BP4_moderate	0.01
c.898C>T	p.Pro300Ser	Class C0	-0.083727	BP4_moderate	0.01
c.898C>G	p.Pro300Ala	Class C0	-0.0361683	BP4_moderate	0
c.898C>A	p.Pro300Thr	Class C0	-0.0657556	BP4_moderate	0
c.899C>T	p.Pro300Leu	Class C0	0.0226801	BP4	0
c.899C>G	p.Pro300Arg	Class C0	0.0485319	BP4	0.01
c.899C>A	p.Pro300His	Class C0	0.0599333	BP4	0.01
c.901C>T	p.Pro301Ser	Class C0	-0.119075	BP4_moderate	0
c.901C>G	p.Pro301Ala	Class C0	-0.0730736	BP4_moderate	0
c.901C>A	p.Pro301Thr	Class C0	-0.120421	BP4_moderate	0
c.902C>T	p.Pro301Leu	Class C0	-0.0421434	BP4_moderate	0
c.902C>G	p.Pro301Arg	Class C0	-0.0944295	BP4_moderate	0.01
c.902C>A	p.Pro301Gln	Class C0	-0.0584965	BP4_moderate	0
c.904G>T	p.Gly302Trp	Class C0	0.0172975	BP4	0.01
c.904G>C	p.Gly302Arg	Class C0	-0.126196	BP4_moderate	0.01
c.904G>A	p.Gly302Arg	Class C0	-0.126169	BP4_moderate	0.01
c.905G>T	p.Gly302Val	Class C0	0.00819987	BP4	0.07
c.905G>C	p.Gly302Ala	Class C0	-0.0982403	BP4_moderate	0.01
c.905G>A	p.Gly302Glu	Class C0	-0.0955206	BP4_moderate	0.01
c.907A>T	p.Ser303Cys	Class C15	0.0769889	BP4	0
c.907A>G	p.Ser303Gly	Class C0	-0.0725987	BP4_moderate	0
c.907A>C	p.Ser303Arg	Class C0	0.0838956	BP4	0.01
c.908G>T	p.Ser303Ile	Class C0	0.166685	No evidence	0
c.908G>C	p.Ser303Thr	Class C0	-0.0827362	BP4_moderate	0.01
c.908G>A	p.Ser303Asn	Class C0	-0.114728	BP4_moderate	0
c.909C>G	p.Ser303Arg	Class C0	0.0731857	BP4	0.01
c.909C>A	p.Ser303Arg	Class C0	0.0732018	BP4	0
c.910A>T	p.Thr304Ser	Class C0	-0.191885	BP4_moderate	0
c.910A>G	p.Thr304Ala	Class C0	-0.201756	BP4_moderate	0
c.910A>C	p.Thr304Pro	Class C0	0.010614	BP4	0
c.911C>T	p.Thr304Ile	Class C0	-0.107471	BP4_moderate	0
c.911C>G	p.Thr304Ser	Class C0	-0.198899	BP4_moderate	0.06
c.911C>A	p.Thr304Asn	Class C0	-0.218743	BP4_moderate	0
c.913A>G	p.Lys305Glu	Class C55	0.104415	BP4	0
c.913A>C	p.Lys305Gln	Class C45	0.152517	BP4	0
c.914A>T	p.Lys305Met	Class C65	0.342026	PP3_moderate	0.01
c.914A>G	p.Lys305Arg	Class C25	0.0762369	BP4	0.01
c.914A>C	p.Lys305Thr	Class C65	0.143031	No evidence	0
c.915G>T	p.Lys305Asn	Class C65	0.081	No evidence	0.01
c.915G>C	p.Lys305Asn	Class C65	0.0809657	No evidence	0.01
c.916C>G	p.Arg306Gly	Class C45	0.294553	PP3	0.01
c.917G>T	p.Arg306Leu	Class C35	0.32273	PP3	0.01
c.917G>C	p.Arg306Pro	Class C35	0.457905	PP3	0
c.917G>A	p.Arg306Gln	Class C0	0.265212	No evidence	0
c.919G>T	p.Ala307Ser	Class C0	-0.0540478	BP4_moderate	0.16
c.919G>C	p.Ala307Pro	Class C0	0.0196117	BP4	0.16
c.919G>A	p.Ala307Thr	Class C0	-0.110878	BP4_moderate	0.13
c.920C>T	p.Ala307Val	Class C0	0.0146702	BP4	0
c.920C>G	p.Ala307Gly	Class C0	0.0465281	BP4	0.05
c.920C>A	p.Ala307Glu	Class C0	0.0799408	BP4	0.02
[truncated: 572 more rows]
