# Supplementary material for: A quantitative, Bayesian-informed approach to gene-specific variant classification: Updated Expert Panel recommendations improve classification of TP53 germline variants for Li-Fraumeni syndrome
Source: Genome Med. 2025 Oct 22;17:128. doi: 10.1186/s13073-025-01536-3 (PMC12548217; doi:10.1186/s13073-025-01536-3)
Supplement: Supplementary file 3 — Additional file 3: Table S3. Functional results for selected assays and corresponding preliminary PS3 and BS3 codes for every possible p53 missense variant using the TP53 specifications v2 (.xls). [file 13073_2025_1536_MOESM3_ESM.xlsx]

## Sheet: Table S3
Table S3. Functional results for selected assays and corresponding preliminary PS3 and BS3 codes for every possible p53 missense variant using the TP53 specifications v2
Protein change	Seq_change (specified when Kotler or Funk result changes for the same missense variant)	Kato class (PMID: 12826609)	Funk class (PMID 39774325)	Giacomelli class (PMID: 30224644)	Kotler class (PMID: 29979965)	Kawaguchi class (PMID: 16007150)	Preliminary functional code (missense only)
							This represents the pre-assigned PS3 and BS3 code based on Kato (PMID: 12826609), Funk (PMID 39774325), Giacomelli (PMID: 30224644), Kotler (PMID: 29979965), and Kawaguchi (PMID: 16007150) assays. Other assays can be considered after expert interpretation, as previously reported (PMID: 33300245). Predicted or observed impact on splicing must also be considered.
E2A	NA	Functional	NA	LOF	NA	NA	No evidence
E2D	NA	Functional	NA	noLOF	NA	NA	BS3
E2G	NA	Functional	NA	LOF	NA	NA	No evidence
E2K	NA	Functional	NA	noLOF	NA	NA	BS3
E2Q	NA	Functional	NA	noLOF	NA	NA	BS3
E2V	NA	Functional	NA	noLOF	NA	NA	BS3
E3A	NA	Functional	NA	noLOF	NA	NA	BS3
E3D	NA	Functional	NA	noLOF	NA	NA	BS3
E3G	NA	Functional	NA	LOF	NA	NA	No evidence
E3K	NA	Functional	NA	noLOF	NA	NA	BS3
E3Q	NA	Functional	NA	noLOF	NA	NA	BS3
E3V	NA	Functional	NA	LOF	NA	NA	No evidence
P4A	NA	Functional	NA	LOF	NA	NA	No evidence
P4L	NA	Functional	NA	noLOF	NA	NA	BS3
P4Q	NA	Functional	NA	noLOF	NA	NA	BS3
P4R	NA	Functional	NA	noLOF	NA	NA	BS3
P4S	NA	Functional	NA	noLOF	NA	NA	BS3
P4T	NA	Functional	NA	noLOF	NA	NA	BS3
Q5E	NA	Functional	NA	noLOF	NA	NA	BS3
Q5H	NA	Functional	NA	noLOF	NA	NA	BS3
Q5K	NA	Functional	NA	noLOF	NA	NA	BS3
Q5L	NA	Functional	NA	noLOF	NA	NA	BS3
Q5P	NA	Partially functional	NA	noLOF	NA	NA	No evidence
Q5R	NA	Functional	NA	noLOF	NA	NA	BS3
S6A	NA	Partially functional	NA	LOF	NA	NA	PS3_Moderate
S6L	NA	Functional	NA	noLOF	NA	NA	BS3
S6P	NA	Functional	NA	noLOF	NA	NA	BS3
S6T	NA	Functional	NA	noLOF	NA	NA	BS3
D7A	NA	Partially functional	NA	noLOF	NA	NA	No evidence
D7E	NA	Functional	NA	noLOF	NA	NA	BS3
D7G	NA	Partially functional	NA	noLOF	NA	NA	No evidence
D7H	NA	Functional	NA	noLOF	NA	NA	BS3
D7N	NA	Functional	NA	noLOF	NA	NA	BS3
D7V	NA	Partially functional	NA	noLOF	NA	NA	No evidence
D7Y	NA	Functional	NA	noLOF	NA	NA	BS3
P8A	NA	Functional	NA	noLOF	NA	NA	BS3
P8H	NA	Functional	NA	noLOF	NA	NA	BS3
P8L	NA	Functional	NA	noLOF	NA	NA	BS3
P8R	NA	Functional	NA	noLOF	NA	NA	BS3
P8S	NA	Functional	NA	LOF	NA	NA	No evidence
P8T	NA	Functional	NA	noLOF	NA	NA	BS3
S9C	NA	Functional	NA	noLOF	NA	NA	BS3
S9G	NA	Functional	NA	noLOF	NA	NA	BS3
S9I	NA	Functional	NA	noLOF	NA	NA	BS3
S9N	NA	Partially functional	NA	noLOF	NA	NA	No evidence
S9R	NA	Functional	NA	noLOF	NA	NA	BS3
S9T	NA	Functional	NA	noLOF	NA	NA	BS3
V10A	NA	Functional	NA	noLOF	NA	NA	BS3
V10D	NA	Partially functional	NA	noLOF	NA	NA	No evidence
V10F	NA	Functional	NA	noLOF	NA	NA	BS3
V10G	NA	Functional	NA	noLOF	NA	NA	BS3
V10I	NA	Functional	NA	noLOF	NA	NA	BS3
V10L	NA	Functional	NA	noLOF	NA	NA	BS3
E11A	NA	Functional	NA	noLOF	NA	NA	BS3
E11D	NA	Functional	NA	noLOF	NA	NA	BS3
E11G	NA	Functional	NA	noLOF	NA	NA	BS3
E11K	NA	Functional	NA	noLOF	NA	NA	BS3
E11Q	NA	Functional	NA	noLOF	NA	NA	BS3
E11V	NA	Functional	NA	noLOF	NA	NA	BS3
P12A	NA	Functional	NA	LOF	NA	NA	No evidence
P12H	NA	Functional	NA	noLOF	NA	NA	BS3
P12L	NA	Functional	NA	noLOF	NA	NA	BS3
P12R	NA	Functional	NA	noLOF	NA	NA	BS3
P12S	NA	Partially functional	NA	noLOF	NA	NA	No evidence
P12T	NA	Partially functional	NA	noLOF	NA	NA	No evidence
P13A	NA	Functional	NA	noLOF	NA	NA	BS3
P13H	NA	Functional	NA	noLOF	NA	NA	BS3
P13L	NA	Functional	NA	LOF	NA	NA	No evidence
P13R	NA	Functional	NA	noLOF	NA	NA	BS3
P13S	NA	Functional	NA	noLOF	NA	NA	BS3
P13T	NA	Functional	NA	noLOF	NA	NA	BS3
L14M	NA	Functional	NA	noLOF	NA	NA	BS3
L14P	NA	Functional	NA	noLOF	NA	NA	BS3
L14Q	NA	Functional	NA	noLOF	NA	NA	BS3
L14R	NA	Functional	NA	noLOF	NA	NA	BS3
L14V	NA	Functional	NA	noLOF	NA	NA	BS3
S15C	NA	Functional	NA	noLOF	NA	NA	BS3
S15G	NA	Functional	NA	noLOF	NA	NA	BS3
S15I	NA	Functional	NA	noLOF	NA	NA	BS3
S15N	NA	Functional	NA	noLOF	NA	NA	BS3
S15R	NA	Functional	NA	noLOF	NA	NA	BS3
S15T	NA	Functional	NA	noLOF	NA	NA	BS3
Q16E	NA	Functional	NA	noLOF	NA	NA	BS3
Q16H	NA	Functional	NA	noLOF	NA	NA	BS3
Q16K	NA	Functional	NA	noLOF	NA	NA	BS3
Q16L	NA	Functional	NA	noLOF	NA	NA	BS3
Q16P	NA	Functional	NA	LOF	NA	NA	No evidence
Q16R	NA	Functional	NA	noLOF	NA	NA	BS3
E17A	NA	Functional	NA	noLOF	NA	NA	BS3
E17D	NA	Functional	NA	noLOF	NA	NA	BS3
E17G	NA	Functional	NA	LOF	NA	NA	No evidence
E17K	NA	Functional	NA	noLOF	NA	NA	BS3
E17Q	NA	Functional	NA	noLOF	NA	NA	BS3
E17V	NA	Functional	NA	noLOF	NA	NA	BS3
T18A	NA	Functional	NA	LOF	NA	NA	No evidence
T18I	NA	Functional	NA	LOF	NA	NA	No evidence
T18K	NA	Functional	NA	noLOF	NA	NA	BS3
T18P	NA	Functional	NA	LOF	NA	NA	No evidence
T18R	NA	Functional	NA	noLOF	NA	NA	BS3
T18S	NA	Functional	NA	noLOF	NA	NA	BS3
F19C	NA	Partially functional	NA	LOF	NA	NA	PS3_Moderate
F19I	NA	Functional	NA	LOF	NA	NA	No evidence
F19L	NA	Functional	NA	LOF	NA	NA	No evidence
F19S	NA	Partially functional	NA	LOF	NA	NA	PS3_Moderate
F19V	NA	Functional	NA	LOF	NA	NA	No evidence
F19Y	NA	Functional	NA	LOF	NA	NA	No evidence
S20A	NA	Functional	NA	noLOF	NA	NA	BS3
S20L	NA	Functional	NA	noLOF	NA	NA	BS3
S20P	NA	Functional	NA	noLOF	NA	NA	BS3
S20T	NA	Functional	NA	noLOF	NA	NA	BS3
D21A	NA	Functional	NA	noLOF	NA	NA	BS3
D21E	NA	Functional	NA	noLOF	NA	NA	BS3
D21G	NA	Functional	NA	noLOF	NA	NA	BS3
D21H	NA	Functional	NA	noLOF	NA	NA	BS3
D21N	NA	Functional	NA	noLOF	NA	NA	BS3
D21V	NA	Functional	NA	noLOF	NA	NA	BS3
D21Y	NA	Functional	NA	noLOF	NA	NA	BS3
L22I	NA	Functional	NA	noLOF	NA	NA	BS3
L22P	NA	Partially functional	NA	LOF	NA	NA	PS3_Moderate
L22Q	NA	Partially functional	NA	LOF	NA	NA	PS3_Moderate
L22R	NA	Partially functional	NA	LOF	NA	NA	PS3_Moderate
L22V	NA	Partially functional	NA	LOF	NA	NA	PS3_Moderate
W23C	NA	Partially functional	NA	LOF	NA	NA	PS3_Moderate
W23G	NA	Partially functional	NA	LOF	NA	NA	PS3_Moderate
W23L	NA	Functional	NA	LOF	NA	NA	No evidence
W23R	NA	Partially functional	NA	LOF	NA	NA	PS3_Moderate
W23S	NA	Partially functional	NA	LOF	NA	NA	PS3_Moderate
K24E	NA	Partially functional	NA	LOF	NA	NA	PS3_Moderate
K24I	NA	Partially functional	NA	LOF	NA	NA	PS3_Moderate
K24N	NA	Functional	NA	LOF	NA	NA	No evidence
K24Q	NA	Functional	NA	LOF	NA	NA	No evidence
K24R	NA	Functional	NA	noLOF	NA	NA	BS3
K24T	NA	Partially functional	NA	LOF	NA	NA	PS3_Moderate
L25I	NA	Functional	NA	LOF	NA	NA	No evidence
L25P	NA	Partially functional	NA	LOF	NA	NA	PS3_Moderate
L25Q	NA	Partially functional	NA	noLOF	NA	NA	No evidence
L25R	NA	Partially functional	NA	noLOF	NA	NA	No evidence
L25V	NA	Partially functional	NA	LOF	NA	NA	PS3_Moderate
L26F	NA	Functional	NA	LOF	NA	NA	No evidence
L26H	NA	Partially functional	NA	LOF	NA	NA	PS3_Moderate
L26I	NA	Functional	NA	noLOF	NA	NA	BS3
L26P	NA	Partially functional	NA	LOF	NA	NA	PS3_Moderate
L26R	NA	Partially functional	NA	LOF	NA	NA	PS3_Moderate
L26V	NA	Functional	NA	noLOF	NA	NA	BS3
P27A	NA	Functional	NA	noLOF	NA	NA	BS3
P27H	NA	Non-functional	NA	noLOF	NA	NA	No evidence
P27L	NA	Non-functional	NA	LOF	NA	NA	PS3
P27R	NA	Functional	NA	noLOF	NA	NA	BS3
P27S	NA	Functional	NA	LOF	NA	NA	No evidence
P27T	NA	Functional	NA	noLOF	NA	NA	BS3
E28A	NA	Functional	NA	noLOF	NA	NA	BS3
E28D	NA	Functional	NA	noLOF	NA	NA	BS3
E28G	NA	Functional	NA	noLOF	NA	NA	BS3
E28K	NA	Functional	NA	noLOF	NA	NA	BS3
E28Q	NA	Functional	NA	noLOF	NA	NA	BS3
E28V	NA	Functional	NA	noLOF	NA	NA	BS3
N29D	NA	Functional	NA	noLOF	NA	NA	BS3
N29H	NA	Functional	NA	noLOF	NA	NA	BS3
N29I	NA	Functional	NA	noLOF	NA	NA	BS3
N29K	NA	Functional	NA	LOF	NA	NA	No evidence
N29S	NA	Functional	NA	noLOF	NA	NA	BS3
N29T	NA	Functional	NA	LOF	NA	NA	No evidence
N29Y	NA	Functional	NA	noLOF	NA	NA	BS3
N30D	NA	Functional	NA	noLOF	NA	NA	BS3
N30H	NA	Functional	NA	LOF	NA	NA	No evidence
N30I	NA	Functional	NA	noLOF	NA	NA	BS3
N30K	NA	Functional	NA	noLOF	NA	NA	BS3
N30S	NA	Functional	NA	noLOF	NA	NA	BS3
N30T	NA	Functional	NA	LOF	NA	NA	No evidence
N30Y	NA	Functional	NA	noLOF	NA	NA	BS3
V31A	NA	Functional	NA	noLOF	NA	NA	BS3
V31D	NA	Partially functional	NA	noLOF	NA	NA	No evidence
V31F	NA	Partially functional	NA	LOF	NA	NA	PS3_Moderate
V31G	NA	Functional	NA	noLOF	NA	NA	BS3
V31I	NA	Functional	NA	noLOF	NA	NA	BS3
V31L	NA	Functional	NA	LOF	NA	NA	No evidence
L32M	NA	Functional	NA	noLOF	NA	NA	BS3
L32P	NA	Functional	NA	noLOF	NA	NA	BS3
L32Q	NA	Functional	NA	noLOF	NA	NA	BS3
L32R	NA	Functional	NA	noLOF	NA	NA	BS3
L32V	NA	Functional	NA	noLOF	NA	NA	BS3
S33A	NA	Partially functional	NA	LOF	NA	NA	PS3_Moderate
S33C	NA	Functional	NA	noLOF	NA	NA	BS3
S33F	NA	Functional	NA	noLOF	NA	NA	BS3
S33P	NA	Functional	NA	LOF	NA	NA	No evidence
S33T	NA	Functional	NA	noLOF	NA	NA	BS3
S33Y	NA	Functional	NA	noLOF	NA	NA	BS3
P34A	NA	Functional	NA	noLOF	NA	NA	BS3
P34H	NA	Functional	NA	noLOF	NA	NA	BS3
P34L	NA	Non-functional	NA	noLOF	NA	NA	No evidence
P34R	NA	Functional	NA	noLOF	NA	NA	BS3
P34S	NA	Non-functional	NA	noLOF	NA	NA	No evidence
P34T	NA	Functional	NA	noLOF	NA	NA	BS3
L35F	NA	Functional	NA	noLOF	NA	NA	BS3
L35M	NA	Functional	NA	noLOF	NA	NA	BS3
L35S	NA	Partially functional	NA	noLOF	NA	NA	No evidence
L35V	NA	Partially functional	NA	noLOF	NA	NA	No evidence
L35W	NA	Functional	NA	noLOF	NA	NA	BS3
P36A	NA	Partially functional	NA	LOF	NA	NA	PS3_Moderate
P36L	NA	Non-functional	NA	noLOF	NA	NA	No evidence
P36Q	NA	Functional	NA	noLOF	NA	NA	BS3
P36R	NA	Functional	NA	LOF	NA	NA	No evidence
P36S	NA	Partially functional	NA	noLOF	NA	NA	No evidence
P36T	NA	Functional	NA	noLOF	NA	NA	BS3
S37A	NA	Functional	NA	noLOF	NA	NA	BS3
S37C	NA	Partially functional	NA	noLOF	NA	NA	No evidence
S37F	NA	Functional	NA	noLOF	NA	NA	BS3
S37P	NA	Functional	NA	noLOF	NA	NA	BS3
S37T	NA	Partially functional	NA	noLOF	NA	NA	No evidence
S37Y	NA	Functional	NA	noLOF	NA	NA	BS3
Q38E	NA	Functional	NA	noLOF	NA	NA	BS3
Q38H	NA	Functional	NA	noLOF	NA	NA	BS3
Q38K	NA	Functional	NA	noLOF	NA	NA	BS3
Q38L	NA	Functional	NA	noLOF	NA	NA	BS3
Q38P	NA	Partially functional	NA	LOF	NA	NA	PS3_Moderate
Q38R	NA	Functional	NA	noLOF	NA	NA	BS3
A39E	NA	Functional	NA	noLOF	NA	NA	BS3
A39G	NA	Functional	NA	noLOF	NA	NA	BS3
A39P	NA	Partially functional	NA	noLOF	NA	NA	No evidence
A39S	NA	Functional	NA	noLOF	NA	NA	BS3
A39T	NA	Functional	NA	noLOF	NA	NA	BS3
A39V	NA	Functional	NA	noLOF	NA	NA	BS3
M40I	NA	Functional	NA	noLOF	NA	NA	BS3
M40K	NA	Functional	NA	noLOF	NA	NA	BS3
M40L	NA	Functional	NA	noLOF	NA	NA	BS3
M40R	NA	Functional	NA	noLOF	NA	NA	BS3
M40T	NA	Functional	NA	noLOF	NA	NA	BS3
M40V	NA	Functional	NA	noLOF	NA	NA	BS3
D41A	NA	Partially functional	NA	noLOF	NA	NA	No evidence
D41E	NA	Partially functional	NA	noLOF	NA	NA	No evidence
D41G	NA	Functional	NA	noLOF	NA	NA	BS3
D41H	NA	Functional	NA	noLOF	NA	NA	BS3
D41N	NA	Functional	NA	noLOF	NA	NA	BS3
D41V	NA	Functional	NA	noLOF	NA	NA	BS3
D41Y	NA	Functional	NA	noLOF	NA	NA	BS3
D42A	NA	Functional	NA	noLOF	NA	NA	BS3
D42E	NA	Functional	NA	noLOF	NA	NA	BS3
D42G	NA	Functional	NA	noLOF	NA	NA	BS3
D42H	NA	Functional	NA	noLOF	NA	NA	BS3
D42N	NA	Functional	NA	noLOF	NA	NA	BS3
D42V	NA	Functional	NA	noLOF	NA	NA	BS3
D42Y	NA	Non-functional	NA	noLOF	NA	NA	No evidence
L43F	NA	Functional	NA	noLOF	NA	NA	BS3
L43M	NA	Functional	NA	noLOF	NA	NA	BS3
L43S	NA	Functional	NA	noLOF	NA	NA	BS3
L43V	NA	Functional	NA	noLOF	NA	NA	BS3
L43W	NA	Functional	NA	noLOF	NA	NA	BS3
M44I	NA	Functional	NA	noLOF	NA	NA	BS3
M44K	NA	Partially functional	NA	noLOF	NA	NA	No evidence
M44L	NA	Functional	NA	noLOF	NA	NA	BS3
M44R	NA	Functional	NA	noLOF	NA	NA	BS3
M44T	NA	Partially functional	NA	noLOF	NA	NA	No evidence
M44V	NA	Functional	NA	noLOF	NA	NA	BS3
L45M	NA	Functional	NA	noLOF	NA	NA	BS3
L45P	NA	Functional	NA	noLOF	NA	NA	BS3
L45Q	NA	Functional	NA	noLOF	NA	NA	BS3
L45R	NA	Functional	NA	noLOF	NA	NA	BS3
L45V	NA	Functional	NA	noLOF	NA	NA	BS3
S46A	NA	Non-functional	NA	noLOF	NA	NA	No evidence
S46C	NA	Functional	NA	noLOF	NA	NA	BS3
S46F	NA	Functional	NA	noLOF	NA	NA	BS3
S46P	NA	Functional	NA	noLOF	NA	NA	BS3
S46T	NA	Functional	NA	noLOF	NA	NA	BS3
S46Y	NA	Functional	NA	noLOF	NA	NA	BS3
P47A	NA	Functional	NA	noLOF	NA	NA	BS3
P47L	NA	Partially functional	NA	noLOF	NA	NA	No evidence
P47Q	NA	Functional	NA	noLOF	NA	NA	BS3
P47R	NA	Functional	NA	noLOF	NA	NA	BS3
P47S	NA	Functional	NA	noLOF	NA	NA	BS3
P47T	NA	Functional	NA	noLOF	NA	NA	BS3
D48A	NA	Functional	NA	noLOF	NA	NA	BS3
D48E	NA	Functional	NA	noLOF	NA	NA	BS3
D48G	NA	Functional	NA	noLOF	NA	NA	BS3
D48H	NA	Functional	NA	noLOF	NA	NA	BS3
D48N	NA	Functional	NA	noLOF	NA	NA	BS3
D48V	NA	Functional	NA	noLOF	NA	NA	BS3
D48Y	NA	Functional	NA	noLOF	NA	NA	BS3
D49A	NA	Functional	NA	noLOF	NA	NA	BS3
D49E	NA	Functional	NA	noLOF	NA	NA	BS3
D49G	NA	Functional	NA	noLOF	NA	NA	BS3
D49H	NA	Non-functional	NA	noLOF	NA	NA	No evidence
D49N	NA	Functional	NA	noLOF	NA	NA	BS3
D49V	NA	Partially functional	NA	noLOF	NA	NA	No evidence
D49Y	NA	Functional	NA	noLOF	NA	NA	BS3
I50F	NA	Functional	NA	noLOF	NA	NA	BS3
I50L	NA	Functional	NA	noLOF	NA	NA	BS3
I50M	NA	Functional	NA	noLOF	NA	NA	BS3
I50N	NA	Partially functional	NA	noLOF	NA	NA	No evidence
I50S	NA	Partially functional	NA	noLOF	NA	NA	No evidence
I50T	NA	Partially functional	NA	noLOF	NA	NA	No evidence
I50V	NA	Functional	NA	noLOF	NA	NA	BS3
E51A	NA	Functional	NA	noLOF	NA	NA	BS3
E51D	NA	Functional	NA	noLOF	NA	NA	BS3
E51G	NA	Functional	NA	noLOF	NA	NA	BS3
E51K	NA	Functional	NA	noLOF	NA	NA	BS3
E51Q	NA	Functional	NA	noLOF	NA	NA	BS3
E51V	NA	Functional	NA	noLOF	NA	NA	BS3
Q52E	NA	Functional	NA	noLOF	NA	NA	BS3
Q52H	NA	Functional	NA	noLOF	NA	NA	BS3
Q52K	NA	Functional	NA	noLOF	NA	NA	BS3
Q52L	NA	Functional	NA	noLOF	NA	NA	BS3
Q52P	NA	Functional	NA	noLOF	NA	NA	BS3
Q52R	NA	Functional	NA	LOF	NA	NA	No evidence
W53C	NA	Partially functional	NA	noLOF	NA	NA	No evidence
W53G	NA	Partially functional	NA	noLOF	NA	NA	No evidence
W53L	NA	Functional	NA	noLOF	NA	NA	BS3
W53R	NA	Partially functional	NA	noLOF	NA	NA	No evidence
W53S	NA	Partially functional	NA	noLOF	NA	NA	No evidence
F54C	NA	Partially functional	NA	noLOF	NA	NA	No evidence
F54I	NA	Functional	NA	noLOF	NA	NA	BS3
F54L	NA	Functional	NA	noLOF	NA	NA	BS3
F54S	NA	Partially functional	NA	noLOF	NA	NA	No evidence
F54V	NA	Partially functional	NA	LOF	NA	NA	PS3_Moderate
F54Y	NA	Partially functional	NA	noLOF	NA	NA	No evidence
T55A	NA	Functional	NA	noLOF	NA	NA	BS3
T55I	NA	Functional	NA	noLOF	NA	NA	BS3
T55N	NA	Functional	NA	noLOF	NA	NA	BS3
T55P	NA	Functional	NA	noLOF	NA	NA	BS3
T55S	NA	Partially functional	NA	noLOF	NA	NA	No evidence
E56A	NA	Functional	NA	noLOF	NA	NA	BS3
E56D	NA	Functional	NA	noLOF	NA	NA	BS3
E56G	NA	Functional	NA	noLOF	NA	NA	BS3
E56K	NA	Partially functional	NA	noLOF	NA	NA	No evidence
E56Q	NA	Functional	NA	noLOF	NA	NA	BS3
E56V	NA	Functional	NA	noLOF	NA	NA	BS3
D57A	NA	Non-functional	NA	noLOF	NA	NA	No evidence
D57E	NA	Functional	NA	noLOF	NA	NA	BS3
D57G	NA	Functional	NA	noLOF	NA	NA	BS3
D57H	NA	Functional	NA	noLOF	NA	NA	BS3
D57N	NA	Functional	NA	noLOF	NA	NA	BS3
D57V	NA	Functional	NA	noLOF	NA	NA	BS3
D57Y	NA	Functional	NA	noLOF	NA	NA	BS3
P58A	NA	Functional	NA	noLOF	NA	NA	BS3
P58L	NA	Functional	NA	noLOF	NA	NA	BS3
P58Q	NA	Functional	NA	noLOF	NA	NA	BS3
P58R	NA	Functional	NA	noLOF	NA	NA	BS3
P58S	NA	Partially functional	NA	noLOF	NA	NA	No evidence
P58T	NA	Functional	NA	noLOF	NA	NA	BS3
G59A	NA	Functional	NA	noLOF	NA	NA	BS3
G59C	NA	Functional	NA	noLOF	NA	NA	BS3
G59D	NA	Functional	NA	noLOF	NA	NA	BS3
G59R	NA	Functional	NA	LOF	NA	NA	No evidence
G59S	NA	Partially functional	NA	noLOF	NA	NA	No evidence
G59V	NA	Functional	NA	noLOF	NA	NA	BS3
P60A	NA	Functional	NA	noLOF	NA	NA	BS3
P60L	NA	Functional	NA	noLOF	NA	NA	BS3
P60Q	NA	Functional	NA	noLOF	NA	NA	BS3
P60R	NA	Functional	NA	noLOF	NA	NA	BS3
P60S	NA	Partially functional	NA	LOF	NA	NA	PS3_Moderate
P60T	NA	Functional	NA	noLOF	NA	NA	BS3
D61A	NA	Functional	NA	noLOF	NA	NA	BS3
D61E	NA	Functional	NA	noLOF	NA	NA	BS3
D61G	NA	Functional	NA	noLOF	NA	NA	BS3
D61H	NA	Functional	NA	noLOF	NA	NA	BS3
D61N	NA	Functional	NA	noLOF	NA	NA	BS3
D61V	NA	Functional	NA	noLOF	NA	NA	BS3
D61Y	NA	Functional	NA	noLOF	NA	NA	BS3
E62A	NA	Functional	NA	noLOF	NA	NA	BS3
E62D	NA	Functional	NA	noLOF	NA	NA	BS3
E62G	NA	Functional	NA	noLOF	NA	NA	BS3
E62K	NA	Functional	NA	noLOF	NA	NA	BS3
E62Q	NA	Functional	NA	noLOF	NA	NA	BS3
E62V	NA	Non-functional	NA	noLOF	NA	NA	No evidence
A63D	NA	Functional	NA	noLOF	NA	NA	BS3
A63G	NA	Functional	NA	noLOF	NA	NA	BS3
A63P	NA	Functional	NA	noLOF	NA	NA	BS3
A63S	NA	Partially functional	NA	noLOF	NA	NA	No evidence
A63T	NA	Functional	NA	noLOF	NA	NA	BS3
A63V	NA	Functional	NA	noLOF	NA	NA	BS3
P64A	NA	Partially functional	NA	noLOF	NA	NA	No evidence
P64H	NA	Functional	NA	noLOF	NA	NA	BS3
P64L	NA	Functional	NA	noLOF	NA	NA	BS3
P64R	NA	Functional	NA	noLOF	NA	NA	BS3
P64S	NA	Functional	NA	noLOF	NA	NA	BS3
P64T	NA	Functional	NA	noLOF	NA	NA	BS3
R65G	NA	Functional	NA	noLOF	NA	NA	BS3
R65I	NA	Functional	NA	noLOF	NA	NA	BS3
R65K	NA	Functional	NA	noLOF	NA	NA	BS3
R65S	NA	Functional	NA	noLOF	NA	NA	BS3
R65T	NA	Functional	NA	noLOF	NA	NA	BS3
M66I	NA	Functional	NA	noLOF	NA	NA	BS3
M66K	NA	Functional	NA	noLOF	NA	NA	BS3
M66L	NA	Functional	NA	noLOF	NA	NA	BS3
M66R	NA	Functional	NA	noLOF	NA	NA	BS3
M66T	NA	Partially functional	NA	noLOF	NA	NA	No evidence
M66V	NA	Functional	NA	noLOF	NA	NA	BS3
P67A	NA	Functional	NA	LOF	NA	NA	No evidence
P67L	NA	Functional	NA	noLOF	NA	NA	BS3
P67Q	NA	Functional	NA	noLOF	NA	NA	BS3
P67R	NA	Functional	NA	noLOF	NA	NA	BS3
P67S	NA	Functional	NA	noLOF	NA	NA	BS3
P67T	NA	Functional	NA	noLOF	NA	NA	BS3
E68A	NA	Functional	NA	noLOF	NA	NA	BS3
E68D	NA	Functional	NA	noLOF	NA	NA	BS3
E68G	NA	Functional	NA	LOF	NA	NA	No evidence
E68K	NA	Functional	NA	noLOF	NA	NA	BS3
E68Q	NA	Functional	NA	noLOF	NA	NA	BS3
E68V	NA	Functional	NA	noLOF	NA	NA	BS3
A69D	NA	Partially functional	NA	noLOF	NA	NA	No evidence
A69G	NA	Functional	NA	LOF	NA	NA	No evidence
A69P	NA	Functional	NA	noLOF	NA	NA	BS3
A69S	NA	Functional	NA	noLOF	NA	NA	BS3
A69T	NA	Functional	NA	noLOF	NA	NA	BS3
A69V	NA	Functional	NA	noLOF	NA	NA	BS3
A70D	NA	Functional	NA	noLOF	NA	NA	BS3
A70G	NA	Functional	NA	noLOF	NA	NA	BS3
A70P	NA	Functional	NA	noLOF	NA	NA	BS3
A70S	NA	Functional	NA	noLOF	NA	NA	BS3
A70T	NA	Functional	NA	noLOF	NA	NA	BS3
A70V	NA	Functional	NA	noLOF	NA	NA	BS3
P71A	NA	Functional	NA	noLOF	NA	NA	BS3
P71H	NA	Functional	NA	noLOF	NA	NA	BS3
P71L	NA	Partially functional	NA	noLOF	NA	NA	No evidence
P71R	NA	Partially functional	NA	noLOF	NA	NA	No evidence
P71S	NA	Partially functional	NA	noLOF	NA	NA	No evidence
P71T	NA	Partially functional	NA	noLOF	NA	NA	No evidence
R72A	NA	Functional	NA	LOF	NA	NA	No evidence
R72H	NA	Functional	NA	noLOF	NA	NA	BS3
R72L	NA	Functional	NA	noLOF	NA	NA	BS3
R72P	NA	Functional	NA	LOF	NA	NA	No evidence
R72S	NA	Functional	NA	noLOF	NA	NA	BS3
R72T	NA	Functional	NA	noLOF	NA	NA	BS3
V73A	NA	Functional	NA	noLOF	NA	NA	BS3
V73E	NA	Functional	NA	noLOF	NA	NA	BS3
V73G	NA	Functional	NA	noLOF	NA	NA	BS3
V73L	NA	Functional	NA	noLOF	NA	NA	BS3
V73M	NA	Functional	NA	noLOF	NA	NA	BS3
A74D	NA	Functional	NA	noLOF	NA	NA	BS3
A74G	NA	Functional	NA	noLOF	NA	NA	BS3
A74P	NA	Functional	NA	LOF	NA	NA	No evidence
A74S	NA	Partially functional	NA	noLOF	NA	NA	No evidence
A74T	NA	Partially functional	NA	noLOF	NA	NA	No evidence
A74V	NA	Functional	NA	noLOF	NA	NA	BS3
P75A	NA	Functional	NA	noLOF	NA	NA	BS3
P75H	NA	Functional	NA	noLOF	NA	NA	BS3
P75L	NA	Non-functional	NA	LOF	NA	NA	PS3
P75R	NA	Functional	NA	noLOF	NA	NA	BS3
P75S	NA	Functional	NA	noLOF	NA	NA	BS3
P75T	NA	Functional	NA	noLOF	NA	NA	BS3
A76E	NA	Functional	NA	noLOF	NA	NA	BS3
A76G	NA	Functional	NA	noLOF	NA	NA	BS3
A76P	NA	Functional	NA	noLOF	NA	NA	BS3
A76S	NA	Functional	NA	noLOF	NA	NA	BS3
A76T	NA	Functional	NA	noLOF	NA	NA	BS3
A76V	NA	Partially functional	NA	noLOF	NA	NA	No evidence
P77A	NA	Functional	NA	noLOF	NA	NA	BS3
P77L	NA	Functional	NA	noLOF	NA	NA	BS3
P77Q	NA	Functional	NA	noLOF	NA	NA	BS3
P77R	NA	Functional	NA	noLOF	NA	NA	BS3
P77S	NA	Functional	NA	noLOF	NA	NA	BS3
P77T	NA	Functional	NA	noLOF	NA	NA	BS3
A78E	NA	Functional	NA	noLOF	NA	NA	BS3
A78G	NA	Functional	NA	noLOF	NA	NA	BS3
A78P	NA	Functional	NA	noLOF	NA	NA	BS3
A78S	NA	Functional	NA	noLOF	NA	NA	BS3
A78T	NA	Functional	NA	noLOF	NA	NA	BS3
A78V	NA	Functional	NA	noLOF	NA	NA	BS3
A79D	NA	Functional	NA	noLOF	NA	NA	BS3
A79G	NA	Functional	NA	noLOF	NA	NA	BS3
A79P	NA	Functional	NA	noLOF	NA	NA	BS3
A79S	NA	Functional	NA	noLOF	NA	NA	BS3
A79T	NA	Functional	NA	noLOF	NA	NA	BS3
A79V	NA	Functional	NA	noLOF	NA	NA	BS3
P80A	NA	Functional	NA	noLOF	NA	NA	BS3
P80H	NA	Functional	NA	noLOF	NA	NA	BS3
P80L	NA	Functional	NA	LOF	NA	NA	No evidence
P80R	NA	Functional	NA	noLOF	NA	NA	BS3
P80S	NA	Functional	NA	LOF	NA	NA	No evidence
P80T	NA	Functional	NA	noLOF	NA	NA	BS3
T81A	NA	Functional	NA	noLOF	NA	NA	BS3
T81I	NA	Functional	NA	noLOF	NA	NA	BS3
T81K	NA	Functional	NA	noLOF	NA	NA	BS3
T81P	NA	Functional	NA	noLOF	NA	NA	BS3
T81R	NA	Functional	NA	noLOF	NA	NA	BS3
T81S	NA	Partially functional	NA	LOF	NA	NA	PS3_Moderate
P82A	NA	Functional	NA	noLOF	NA	NA	BS3
P82L	NA	Functional	NA	noLOF	NA	NA	BS3
P82Q	NA	Functional	NA	noLOF	NA	NA	BS3
P82R	NA	Functional	NA	noLOF	NA	NA	BS3
P82S	NA	Functional	NA	noLOF	NA	NA	BS3
P82T	NA	Functional	NA	noLOF	NA	NA	BS3
A83E	NA	Functional	NA	noLOF	NA	NA	BS3
A83G	NA	Functional	NA	LOF	NA	NA	No evidence
A83P	NA	Functional	NA	noLOF	NA	NA	BS3
A83S	NA	Functional	NA	noLOF	NA	NA	BS3
A83T	NA	Partially functional	NA	noLOF	NA	NA	No evidence
A83V	NA	Functional	NA	noLOF	NA	NA	BS3
A84D	NA	Partially functional	NA	noLOF	NA	NA	No evidence
A84G	NA	Functional	NA	LOF	NA	NA	No evidence
A84P	NA	Functional	NA	LOF	NA	NA	No evidence
A84S	NA	Partially functional	NA	noLOF	NA	NA	No evidence
A84T	NA	Functional	NA	noLOF	NA	NA	BS3
A84V	NA	Functional	NA	noLOF	NA	NA	BS3
P85A	NA	Functional	NA	noLOF	NA	NA	BS3
P85H	NA	Partially functional	NA	noLOF	NA	NA	No evidence
P85L	NA	Functional	NA	LOF	NA	NA	No evidence
P85R	NA	Functional	NA	noLOF	NA	NA	BS3
P85S	NA	Functional	NA	noLOF	NA	NA	BS3
P85T	NA	Functional	NA	noLOF	NA	NA	BS3
A86E	NA	Functional	NA	noLOF	NA	NA	BS3
A86G	NA	Functional	NA	noLOF	NA	NA	BS3
A86P	NA	Functional	NA	noLOF	NA	NA	BS3
A86S	NA	Partially functional	NA	noLOF	NA	NA	No evidence
A86T	NA	Functional	NA	noLOF	NA	NA	BS3
A86V	NA	Functional	NA	noLOF	NA	NA	BS3
P87A	NA	Functional	NA	noLOF	NA	NA	BS3
P87L	NA	Functional	NA	noLOF	NA	NA	BS3
P87Q	NA	Functional	NA	noLOF	NA	NA	BS3
P87R	NA	Functional	NA	noLOF	NA	NA	BS3
P87S	NA	Functional	NA	noLOF	NA	NA	BS3
P87T	NA	Functional	NA	LOF	NA	NA	No evidence
A88D	NA	Partially functional	NA	noLOF	NA	NA	No evidence
A88G	NA	Functional	NA	noLOF	NA	NA	BS3
A88P	NA	Functional	NA	LOF	NA	NA	No evidence
A88S	NA	Partially functional	NA	LOF	NA	NA	PS3_Moderate
A88T	NA	Functional	NA	noLOF	NA	NA	BS3
A88V	NA	Functional	NA	noLOF	NA	NA	BS3
P89A	NA	Functional	NA	noLOF	NA	NA	BS3
P89H	NA	Non-functional	NA	noLOF	NA	NA	No evidence
P89L	NA	Functional	NA	noLOF	NA	NA	BS3
P89R	NA	Functional	NA	noLOF	NA	NA	BS3
P89S	NA	Functional	NA	noLOF	NA	NA	BS3
P89T	NA	Functional	NA	noLOF	NA	NA	BS3
S90A	NA	Functional	NA	noLOF	NA	NA	BS3
S90C	NA	Functional	NA	noLOF	NA	NA	BS3
S90F	NA	Functional	NA	noLOF	NA	NA	BS3
S90P	NA	Functional	NA	LOF	NA	NA	No evidence
S90T	NA	Functional	NA	noLOF	NA	NA	BS3
S90Y	NA	Functional	NA	noLOF	NA	NA	BS3
W91C	NA	Functional	NA	noLOF	NA	NA	BS3
W91G	NA	Partially functional	NA	LOF	NA	NA	PS3_Moderate
W91L	NA	Functional	NA	LOF	NA	NA	No evidence
W91R	NA	Partially functional	NA	LOF	NA	NA	PS3_Moderate
W91S	NA	Partially functional	NA	noLOF	NA	NA	No evidence
P92A	NA	Non-functional	NA	LOF	NA	NA	PS3
P92H	NA	Functional	NA	noLOF	NA	NA	BS3
P92L	NA	Functional	NA	noLOF	NA	NA	BS3
P92R	NA	Functional	NA	noLOF	NA	NA	BS3
P92S	NA	Functional	NA	noLOF	NA	NA	BS3
P92T	NA	Functional	NA	noLOF	NA	NA	BS3
L93M	NA	Functional	NA	noLOF	NA	NA	BS3
L93P	NA	Partially functional	NA	noLOF	NA	NA	No evidence
L93Q	NA	Functional	NA	noLOF	NA	NA	BS3
L93R	NA	Functional	NA	noLOF	NA	NA	BS3
L93V	NA	Functional	NA	noLOF	NA	NA	BS3
S94A	NA	Functional	NA	noLOF	NA	NA	BS3
S94L	NA	Functional	NA	noLOF	NA	NA	BS3
S94P	NA	Functional	NA	noLOF	NA	NA	BS3
S94T	NA	Functional	NA	noLOF	NA	NA	BS3
S95A	NA	Functional	NA	noLOF	NA	NA	BS3
S95C	NA	Functional	NA	noLOF	NA	NA	BS3
S95F	NA	Partially functional	NA	noLOF	NA	NA	No evidence
S95P	NA	Functional	NA	noLOF	NA	NA	BS3
S95T	NA	Functional	NA	noLOF	NA	NA	BS3
S95Y	NA	Functional	NA	noLOF	NA	NA	BS3
S96A	NA	Partially functional	NA	noLOF	NA	NA	No evidence
S96C	NA	Functional	NA	noLOF	NA	NA	BS3
S96F	NA	Partially functional	NA	noLOF	NA	NA	No evidence
S96P	NA	Partially functional	NA	noLOF	NA	NA	No evidence
S96T	NA	Partially functional	NA	noLOF	NA	NA	No evidence
S96Y	NA	Functional	NA	noLOF	NA	NA	BS3
V97A	NA	Partially functional	NA	noLOF	NA	NA	No evidence
V97D	NA	Non-functional	NA	noLOF	NA	NA	No evidence
V97F	NA	Functional	NA	noLOF	NA	NA	BS3
V97G	NA	Non-functional	NA	noLOF	NA	NA	No evidence
V97I	NA	Functional	NA	noLOF	NA	NA	BS3
V97L	NA	Partially functional	NA	noLOF	NA	NA	No evidence
P98A	NA	Partially functional	NA	noLOF	NA	NA	No evidence
P98H	NA	Non-functional	NA	noLOF	NA	NA	No evidence
P98L	NA	Partially functional	NA	noLOF	NA	NA	No evidence
P98R	NA	Partially functional	NA	noLOF	NA	NA	No evidence
P98S	NA	Non-functional	NA	noLOF	NA	NA	No evidence
P98T	NA	Non-functional	NA	noLOF	NA	NA	No evidence
S99A	NA	Partially functional	NA	noLOF	NA	NA	No evidence
S99C	NA	Functional	NA	noLOF	NA	NA	BS3
S99F	NA	Partially functional	NA	noLOF	NA	NA	No evidence
S99P	NA	Partially functional	NA	noLOF	NA	NA	No evidence
S99T	NA	Partially functional	NA	noLOF	NA	NA	No evidence
S99Y	NA	Partially functional	NA	noLOF	NA	NA	No evidence
Q100E	NA	Functional	NA	noLOF	NA	NA	BS3
Q100H	NA	Partially functional	NA	noLOF	NA	NA	No evidence
Q100K	NA	Functional	NA	noLOF	NA	NA	BS3
Q100L	NA	Partially functional	NA	noLOF	NA	NA	No evidence
Q100P	NA	Partially functional	NA	noLOF	NA	NA	No evidence
Q100R	NA	Partially functional	NA	noLOF	NA	NA	No evidence
K101E	NA	Functional	NA	LOF	NA	NA	No evidence
K101I	NA	Partially functional	NA	noLOF	NA	NA	No evidence
K101N	NA	Partially functional	NA	noLOF	NA	NA	No evidence
K101Q	NA	Partially functional	NA	noLOF	NA	NA	No evidence
K101R	NA	Functional	NA	LOF	NA	NA	No evidence
K101T	NA	Functional	NA	noLOF	NA	NA	BS3
T102A	NA	Partially functional	NA	noLOF	noLOF	NA	BS3_Supporting
T102C	AASub (no Kato data)	No data	NA	noLOF	noLOF	NA	BS3_Supporting
T102D	AASub (no Kato data)	No data	NA	noLOF	noLOF	NA	BS3_Supporting
T102F	AASub (no Kato data)	No data	NA	noLOF	noLOF	NA	BS3_Supporting
T102G	AASub (no Kato data)	No data	NA	noLOF	noLOF	NA	BS3_Supporting
T102H	AASub (no Kato data)	No data	NA	noLOF	noLOF	NA	BS3_Supporting
T102I	NA	Functional	NA	noLOF	noLOF	NA	BS3
T102K	AASub (no Kato data)	No data	NA	noLOF	noLOF	NA	BS3_Supporting
T102L	AASub (no Kato data)	No data	NA	noLOF	noLOF	NA	BS3_Supporting
T102M	AASub (no Kato data)	No data	NA	noLOF	noLOF	NA	BS3_Supporting
T102N	NA	Functional	NA	noLOF	noLOF	NA	BS3
T102P	NA	Partially functional	NA	noLOF	noLOF	NA	BS3_Supporting
T102R	AASub (no Kato data)	No data	NA	noLOF	noLOF	NA	BS3_Supporting
T102S	NA	Functional	NA	noLOF	noLOF	NA	BS3
T102V	AASub (no Kato data)	No data	NA	noLOF	noLOF	NA	BS3_Supporting
T102Y	AASub (no Kato data)	No data	NA	noLOF	noLOF	NA	BS3_Supporting
Y103A	AASub (no Kato data)	No data	NA	noLOF	noLOF	NA	BS3_Supporting
Y103C	NA	Partially functional	NA	noLOF	noLOF	NA	BS3_Supporting
Y103D	NA	Partially functional	NA	noLOF	noLOF	NA	BS3_Supporting
Y103E	AASub (no Kato data)	No data	NA	noLOF	noLOF	NA	BS3_Supporting
Y103F	NA	Partially functional	NA	noLOF	noLOF	NA	BS3_Supporting
Y103G	AASub (no Kato data)	No data	NA	noLOF	LOF	NA	No evidence
Y103H	NA	Partially functional	NA	noLOF	noLOF	NA	BS3_Supporting
Y103I	AASub (no Kato data)	No data	NA	noLOF	noLOF	NA	BS3_Supporting
Y103K	AASub (no Kato data)	No data	NA	noLOF	noLOF	NA	BS3_Supporting
Y103L	AASub (no Kato data)	No data	NA	LOF	noLOF	NA	No evidence
Y103N	NA	Partially functional	NA	noLOF	noLOF	NA	BS3_Supporting
Y103P	AASub (no Kato data)	No data	NA	LOF	LOF	NA	PS3_Supporting
Y103Q	AASub (no Kato data)	No data	NA	noLOF	noLOF	NA	BS3_Supporting
Y103R	AASub (no Kato data)	No data	NA	noLOF	noLOF	NA	BS3_Supporting
Y103S	NA	Partially functional	NA	noLOF	noLOF	NA	BS3_Supporting
Y103T	AASub (no Kato data)	No data	NA	LOF	noLOF	NA	No evidence
Y103V	AASub (no Kato data)	No data	NA	noLOF	noLOF	NA	BS3_Supporting
Y103W	AASub (no Kato data)	No data	NA	LOF	noLOF	NA	No evidence
Q104A	AASub (no Kato data)	No data	NA	noLOF	noLOF	NA	BS3_Supporting
Q104D	AASub (no Kato data)	No data	NA	noLOF	noLOF	NA	BS3_Supporting
Q104E	NA	Functional	NA	noLOF	noLOF	NA	BS3
Q104G	AASub (no Kato data)	No data	NA	noLOF	noLOF	NA	BS3_Supporting
Q104H	NA	Partially functional	NA	noLOF	noLOF	NA	BS3_Supporting
Q104K	NA	Functional	NA	noLOF	noLOF	NA	BS3
Q104L	NA	Functional	NA	noLOF	noLOF	NA	BS3
Q104N	AASub (no Kato data)	No data	NA	noLOF	noLOF	NA	BS3_Supporting
Q104P	NA	Partially functional	NA	noLOF	noLOF	NA	BS3_Supporting
Q104R	NA	Partially functional	NA	noLOF	noLOF	NA	BS3_Supporting
Q104S	AASub (no Kato data)	No data	NA	noLOF	noLOF	NA	BS3_Supporting
Q104T	AASub (no Kato data)	No data	NA	noLOF	noLOF	NA	BS3_Supporting
Q104V	AASub (no Kato data)	No data	NA	noLOF	noLOF	NA	BS3_Supporting
Q104W	AASub (no Kato data)	No data	NA	noLOF	noLOF	NA	BS3_Supporting
Q104Y	AASub (no Kato data)	No data	NA	noLOF	noLOF	NA	BS3_Supporting
G105A	NA	Partially functional	NA	LOF	LOF	NA	PS3_Moderate
G105C	NA	Non-functional	NA	noLOF	LOF	NA	PS3
G105D	NA	Partially functional	NA	LOF	noLOF	NA	No evidence
G105E	AASub (no Kato data)	No data	NA	LOF	LOF	NA	PS3_Supporting
G105F	AASub (no Kato data)	No data	NA	LOF	LOF	NA	PS3_Supporting
G105H	AASub (no Kato data)	No data	NA	LOF	LOF	NA	PS3_Supporting
G105I	AASub (no Kato data)	No data	NA	LOF	LOF	NA	PS3_Supporting
G105L	AASub (no Kato data)	No data	NA	LOF	LOF	NA	PS3_Supporting
G105N	AASub (no Kato data)	No data	NA	noLOF	noLOF	NA	BS3_Supporting
G105P	AASub (no Kato data)	No data	NA	LOF	LOF	NA	PS3_Supporting
G105R	NA	Non-functional	NA	LOF	LOF	NA	PS3
G105S	NA	Non-functional	NA	noLOF	noLOF	NA	No evidence
G105T	AASub (no Kato data)	No data	NA	noLOF	noLOF	NA	BS3_Supporting
G105V	NA	Non-functional	NA	noLOF	LOF	NA	PS3
G105W	AASub (no Kato data)	No data	NA	LOF	LOF	NA	PS3_Supporting
G105Y	AASub (no Kato data)	No data	NA	LOF	LOF	NA	PS3_Supporting
S106A	AASub (no Kato data)	No data	NA	LOF	noLOF	NA	No evidence
S106C	NA	Functional	NA	noLOF	noLOF	NA	BS3
S106D	AASub (no Kato data)	No data	NA	LOF	noLOF	NA	No evidence
S106F	AASub (no Kato data)	No data	NA	noLOF	noLOF	NA	BS3_Supporting
S106G	NA	Functional	NA	noLOF	noLOF	NA	BS3
S106H	AASub (no Kato data)	No data	NA	LOF	noLOF	NA	No evidence
S106I	NA	Partially functional	NA	noLOF	noLOF	NA	BS3_Supporting
S106K	AASub (no Kato data)	No data	NA	LOF	noLOF	NA	No evidence
S106L	AASub (no Kato data)	No data	NA	noLOF	noLOF	NA	BS3_Supporting
S106M	AASub (no Kato data)	No data	NA	noLOF	noLOF	NA	BS3_Supporting
S106N	NA	Partially functional	NA	noLOF	noLOF	NA	BS3_Supporting
S106P	AASub (no Kato data)	No data	NA	noLOF	noLOF	NA	BS3_Supporting
S106R	NA	Partially functional	NA	noLOF	noLOF	NA	BS3_Supporting
S106T	NA	Partially functional	NA	noLOF	noLOF	NA	BS3_Supporting
S106V	AASub (no Kato data)	No data	NA	noLOF	noLOF	NA	BS3_Supporting
S106W	AASub (no Kato data)	No data	NA	noLOF	noLOF	NA	BS3_Supporting
S106Y	AASub (no Kato data)	No data	NA	noLOF	noLOF	NA	BS3_Supporting
Y107A	AASub (no Kato data)	No data	NA	LOF	noLOF	NA	No evidence
Y107C	NA	Partially functional	NA	LOF	noLOF	NA	No evidence
Y107D	NA	Non-functional	NA	LOF	LOF	NA	PS3
Y107E	AASub (no Kato data)	No data	NA	LOF	LOF	NA	PS3_Supporting
Y107F	NA	Functional	NA	noLOF	noLOF	NA	BS3
Y107G	AASub (no Kato data)	No data	NA	LOF	LOF	NA	PS3_Supporting
Y107H	NA	Partially functional	NA	noLOF	noLOF	NA	BS3_Supporting
Y107I	AASub (no Kato data)	No data	NA	noLOF	noLOF	NA	BS3_Supporting
Y107K	AASub (no Kato data)	No data	NA	LOF	LOF	NA	PS3_Supporting
Y107L	AASub (no Kato data)	No data	NA	LOF	noLOF	NA	No evidence
Y107N	NA	Partially functional	NA	noLOF	noLOF	NA	BS3_Supporting
Y107P	AASub (no Kato data)	No data	NA	LOF	LOF	NA	PS3_Supporting
Y107Q	AASub (no Kato data)	No data	NA	LOF	LOF	NA	PS3_Supporting
Y107R	AASub (no Kato data)	No data	NA	LOF	LOF	NA	PS3_Supporting
Y107S	NA	Non-functional	NA	noLOF	noLOF	NA	No evidence
Y107T	AASub (no Kato data)	No data	NA	noLOF	noLOF	NA	BS3_Supporting
Y107V	AASub (no Kato data)	No data	NA	noLOF	noLOF	NA	BS3_Supporting
Y107W	AASub (no Kato data)	No data	NA	noLOF	noLOF	NA	BS3_Supporting
G108A	NA	Partially functional	NA	noLOF	noLOF	NA	BS3_Supporting
G108C	NA	Partially functional	NA	noLOF	noLOF	NA	BS3_Supporting
G108D	NA	Non-functional	NA	noLOF	noLOF	NA	No evidence
G108E	AASub (no Kato data)	No data	NA	LOF	noLOF	NA	No evidence
G108F	AASub (no Kato data)	No data	NA	noLOF	noLOF	NA	BS3_Supporting
G108H	AASub (no Kato data)	No data	NA	noLOF	noLOF	NA	BS3_Supporting
G108I	AASub (no Kato data)	No data	NA	noLOF	noLOF	NA	BS3_Supporting
G108L	AASub (no Kato data)	No data	NA	LOF	noLOF	NA	No evidence
G108N	AASub (no Kato data)	No data	NA	noLOF	noLOF	NA	BS3_Supporting
G108P	AASub (no Kato data)	No data	NA	LOF	LOF	NA	PS3_Supporting
G108R	NA	Partially functional	NA	LOF	noLOF	NA	No evidence
G108S	NA	Partially functional	NA	noLOF	noLOF	NA	BS3_Supporting
G108T	AASub (no Kato data)	No data	NA	noLOF	noLOF	NA	BS3_Supporting
G108V	NA	Partially functional	NA	noLOF	noLOF	NA	BS3_Supporting
G108W	AASub (no Kato data)	No data	NA	LOF	LOF	NA	PS3_Supporting
G108Y	AASub (no Kato data)	No data	NA	noLOF	noLOF	NA	BS3_Supporting
F109A	AASub (no Kato data)	No data	NA	LOF	LOF	NA	PS3_Supporting
F109C	NA	Non-functional	NA	LOF	LOF	NA	PS3
F109D	AASub (no Kato data)	No data	NA	LOF	LOF	NA	PS3_Supporting
F109G	AASub (no Kato data)	No data	NA	LOF	LOF	NA	PS3_Supporting
F109H	AASub (no Kato data)	No data	NA	LOF	LOF	NA	PS3_Supporting
F109I	NA	Non-functional	NA	LOF	LOF	NA	PS3
F109L	NA	Partially functional	NA	noLOF	noLOF	NA	BS3_Supporting
F109N	AASub (no Kato data)	No data	NA	LOF	LOF	NA	PS3_Supporting
F109P	AASub (no Kato data)	No data	NA	LOF	LOF	NA	PS3_Supporting
F109R	AASub (no Kato data)	No data	NA	LOF	LOF	NA	PS3_Supporting
F109S	NA	Non-functional	NA	LOF	LOF	NA	PS3
F109T	AASub (no Kato data)	No data	NA	LOF	LOF	NA	PS3_Supporting
F109V	NA	Non-functional	NA	LOF	LOF	NA	PS3
F109W	AASub (no Kato data)	No data	NA	LOF	LOF	NA	PS3_Supporting
F109Y	NA	Non-functional	NA	LOF	noLOF	NA	PS3
R110A	AASub (no Kato data)	No data	NA	noLOF	noLOF	NA	BS3_Supporting
R110C	NA	Non-functional	NA	noLOF	noLOF	NA	No evidence
R110D	AASub (no Kato data)	No data	NA	LOF	LOF	NA	PS3_Supporting
R110F	AASub (no Kato data)	No data	NA	LOF	noLOF	NA	No evidence
R110G	NA	Non-functional	NA	LOF	noLOF	NA	PS3
R110H	NA	Partially functional	NA	noLOF	noLOF	NA	BS3_Supporting
R110I	AASub (no Kato data)	No data	NA	LOF	LOF	NA	PS3_Supporting
R110L	NA	Non-functional	NA	noLOF	LOF	NA	PS3
R110N	AASub (no Kato data)	No data	NA	noLOF	noLOF	NA	BS3_Supporting
R110P	NA	Non-functional	NA	LOF	LOF	NA	PS3
R110Q	AASub (no Kato data)	No data	NA	noLOF	noLOF	NA	BS3_Supporting
R110S	NA	Non-functional	NA	noLOF	noLOF	NA	No evidence
R110T	AASub (no Kato data)	No data	NA	noLOF	noLOF	NA	BS3_Supporting
R110V	AASub (no Kato data)	No data	NA	LOF	noLOF	NA	No evidence
R110W	AASub (no Kato data)	No data	NA	LOF	LOF	NA	PS3_Supporting
R110Y	AASub (no Kato data)	No data	NA	noLOF	noLOF	NA	BS3_Supporting
L111A	AASub (no Kato data)	No data	NA	LOF	LOF	NA	PS3_Supporting
L111E	AASub (no Kato data)	No data	NA	LOF	LOF	NA	PS3_Supporting
L111F	AASub (no Kato data)	No data	NA	LOF	LOF	NA	PS3_Supporting
L111G	AASub (no Kato data)	No data	NA	LOF	LOF	NA	PS3_Supporting
L111H	AASub (no Kato data)	No data	NA	LOF	LOF	NA	PS3_Supporting
L111I	AASub (no Kato data)	No data	NA	noLOF	noLOF	NA	BS3_Supporting
L111K	AASub (no Kato data)	No data	NA	LOF	LOF	NA	PS3_Supporting
L111M	NA	Partially functional	NA	noLOF	noLOF	NA	BS3_Supporting
L111P	NA	Non-functional	NA	LOF	LOF	NA	PS3
L111Q	NA	Non-functional	NA	LOF	LOF	NA	PS3
L111R	NA	Non-functional	NA	LOF	LOF	NA	PS3
L111S	AASub (no Kato data)	No data	NA	LOF	LOF	NA	PS3_Supporting
L111T	AASub (no Kato data)	No data	NA	LOF	noLOF	NA	No evidence
L111V	NA	Partially functional	NA	noLOF	noLOF	NA	BS3_Supporting
L111W	AASub (no Kato data)	No data	NA	LOF	LOF	NA	PS3_Supporting
G112A	NA	Partially functional	NA	noLOF	noLOF	NA	BS3_Supporting
G112C	NA	Partially functional	NA	noLOF	noLOF	NA	BS3_Supporting
G112D	NA	Partially functional	NA	noLOF	noLOF	NA	BS3_Supporting
G112E	AASub (no Kato data)	No data	NA	noLOF	noLOF	NA	BS3_Supporting
G112F	AASub (no Kato data)	No data	NA	noLOF	noLOF	NA	BS3_Supporting
G112H	AASub (no Kato data)	No data	NA	noLOF	noLOF	NA	BS3_Supporting
G112I	AASub (no Kato data)	No data	NA	LOF	noLOF	NA	No evidence
G112L	AASub (no Kato data)	No data	NA	LOF	noLOF	NA	No evidence
G112N	AASub (no Kato data)	No data	NA	noLOF	noLOF	NA	BS3_Supporting
G112P	AASub (no Kato data)	No data	NA	LOF	LOF	NA	PS3_Supporting
G112R	NA	Functional	NA	noLOF	noLOF	NA	BS3
G112S	NA	Partially functional	NA	noLOF	noLOF	NA	BS3_Supporting
G112T	AASub (no Kato data)	No data	NA	noLOF	noLOF	NA	BS3_Supporting
G112V	NA	Partially functional	NA	noLOF	noLOF	NA	BS3_Supporting
G112W	AASub (no Kato data)	No data	NA	LOF	LOF	NA	PS3_Supporting
G112Y	AASub (no Kato data)	No data	NA	noLOF	noLOF	NA	BS3_Supporting
F113A	AASub (no Kato data)	No data	NA	LOF	LOF	NA	PS3_Supporting
F113C	NA	Non-functional	NA	LOF	LOF	NA	PS3
F113D	AASub (no Kato data)	No data	NA	LOF	LOF	NA	PS3_Supporting
F113G	AASub (no Kato data)	No data	NA	LOF	LOF	NA	PS3_Supporting
F113H	AASub (no Kato data)	No data	NA	noLOF	noLOF	NA	BS3_Supporting
F113I	NA	Non-functional	NA	noLOF	LOF	NA	PS3
F113L	NA	Non-functional	NA	noLOF	noLOF	NA	No evidence
F113N	AASub (no Kato data)	No data	NA	LOF	LOF	NA	PS3_Supporting
F113P	AASub (no Kato data)	No data	NA	LOF	LOF	NA	PS3_Supporting
F113R	AASub (no Kato data)	No data	NA	LOF	LOF	NA	PS3_Supporting
F113S	NA	Non-functional	NA	LOF	LOF	NA	PS3
F113T	AASub (no Kato data)	No data	NA	LOF	LOF	NA	PS3_Supporting
F113V	NA	Non-functional	NA	LOF	LOF	NA	PS3
F113W	AASub (no Kato data)	No data	NA	noLOF	noLOF	NA	BS3_Supporting
F113Y	NA	Partially functional	NA	noLOF	noLOF	NA	BS3_Supporting
L114A	AASub (no Kato data)	No data	NA	noLOF	noLOF	NA	BS3_Supporting
L114C	AASub (no Kato data)	No data	NA	LOF	noLOF	NA	No evidence
L114E	AASub (no Kato data)	No data	NA	noLOF	noLOF	NA	BS3_Supporting
L114F	NA	Functional	NA	noLOF	noLOF	NA	BS3
L114G	AASub (no Kato data)	No data	NA	noLOF	noLOF	NA	BS3_Supporting
L114I	AASub (no Kato data)	No data	NA	noLOF	noLOF	NA	BS3_Supporting
L114K	AASub (no Kato data)	No data	NA	noLOF	noLOF	NA	BS3_Supporting
L114M	NA	Functional	NA	noLOF	noLOF	NA	BS3
L114P	AASub (no Kato data)	No data	NA	noLOF	noLOF	NA	BS3_Supporting
L114Q	AASub (no Kato data)	No data	NA	noLOF	noLOF	NA	BS3_Supporting
L114R	AASub (no Kato data)	No data	NA	noLOF	noLOF	NA	BS3_Supporting
L114S	NA	Functional	NA	noLOF	noLOF	NA	BS3
L114T	AASub (no Kato data)	No data	NA	noLOF	noLOF	NA	BS3_Supporting
L114V	NA	Functional	NA	noLOF	noLOF	NA	BS3
L114W	NA	Partially functional	NA	noLOF	noLOF	NA	BS3_Supporting
L114Y	AASub (no Kato data)	No data	NA	noLOF	noLOF	NA	BS3_Supporting
H115A	AASub (no Kato data)	No data	NA	LOF	noLOF	NA	No evidence
H115C	AASub (no Kato data)	No data	NA	noLOF	noLOF	NA	BS3_Supporting
H115D	NA	Functional	NA	noLOF	noLOF	NA	BS3
H115E	AASub (no Kato data)	No data	NA	noLOF	noLOF	NA	BS3_Supporting
H115G	AASub (no Kato data)	No data	NA	noLOF	noLOF	NA	BS3_Supporting
H115I	AASub (no Kato data)	No data	NA	LOF	noLOF	NA	No evidence
H115K	AASub (no Kato data)	No data	NA	noLOF	noLOF	NA	BS3_Supporting
H115L	NA	Functional	NA	noLOF	noLOF	NA	BS3
H115N	NA	Functional	NA	noLOF	noLOF	NA	BS3
H115P	NA	Functional	NA	noLOF	noLOF	NA	BS3
H115Q	NA	Functional	NA	noLOF	noLOF	NA	BS3
H115R	NA	Functional	NA	noLOF	noLOF	NA	BS3
H115S	AASub (no Kato data)	No data	NA	LOF	noLOF	NA	No evidence
H115T	AASub (no Kato data)	No data	NA	LOF	noLOF	NA	No evidence
H115V	AASub (no Kato data)	No data	NA	noLOF	noLOF	NA	BS3_Supporting
H115Y	NA	Functional	NA	noLOF	noLOF	NA	BS3
S116A	NA	Functional	NA	noLOF	noLOF	NA	BS3
S116C	NA	Partially functional	NA	noLOF	noLOF	NA	BS3_Supporting
S116D	AASub (no Kato data)	No data	NA	noLOF	noLOF	NA	BS3_Supporting
S116F	NA	Functional	NA	LOF	noLOF	NA	BS3
S116G	AASub (no Kato data)	No data	NA	noLOF	noLOF	NA	BS3_Supporting
S116H	AASub (no Kato data)	No data	NA	noLOF	noLOF	NA	BS3_Supporting
S116I	AASub (no Kato data)	No data	NA	noLOF	noLOF	NA	BS3_Supporting
S116L	AASub (no Kato data)	No data	NA	LOF	noLOF	NA	No evidence
S116N	AASub (no Kato data)	No data	NA	noLOF	noLOF	NA	BS3_Supporting
S116P	NA	Non-functional	NA	noLOF	noLOF	NA	No evidence
S116R	AASub (no Kato data)	No data	NA	LOF	noLOF	NA	No evidence
S116T	NA	Functional	NA	noLOF	noLOF	NA	BS3
S116V	AASub (no Kato data)	No data	NA	LOF	noLOF	NA	No evidence
S116W	AASub (no Kato data)	No data	NA	noLOF	noLOF	NA	BS3_Supporting
S116Y	NA	Partially functional	NA	noLOF	noLOF	NA	BS3_Supporting
G117A	NA	Partially functional	NA	noLOF	noLOF	NA	BS3_Supporting
G117C	AASub (no Kato data)	No data	NA	noLOF	noLOF	NA	BS3_Supporting
G117D	AASub (no Kato data)	No data	NA	noLOF	noLOF	NA	BS3_Supporting
G117E	NA	Partially functional	NA	noLOF	noLOF	NA	BS3_Supporting
G117K	AASub (no Kato data)	No data	NA	LOF	noLOF	NA	No evidence
G117M	AASub (no Kato data)	No data	NA	noLOF	noLOF	NA	BS3_Supporting
G117P	AASub (no Kato data)	No data	NA	noLOF	noLOF	NA	BS3_Supporting
G117Q	AASub (no Kato data)	No data	NA	noLOF	noLOF	NA	BS3_Supporting
G117R	G>A	Partially functional	NA	noLOF	LOF	NA	No evidence
G117R	G>C	Partially functional	NA	noLOF	noLOF	NA	BS3_Supporting
G117S	AASub (no Kato data)	No data	NA	noLOF	noLOF	NA	BS3_Supporting
G117T	AASub (no Kato data)	No data	NA	noLOF	noLOF	NA	BS3_Supporting
G117V	NA	Non-functional	NA	noLOF	noLOF	NA	No evidence
G117W	NA	Non-functional	NA	noLOF	noLOF	NA	No evidence
T118A	NA	Functional	NA	noLOF	noLOF	NA	BS3
T118E	AASub (no Kato data)	No data	NA	LOF	noLOF	NA	No evidence
T118G	AASub (no Kato data)	No data	NA	LOF	noLOF	NA	No evidence
T118I	NA	Functional	NA	noLOF	noLOF	NA	BS3
T118K	NA	Functional	NA	noLOF	noLOF	NA	BS3
T118L	AASub (no Kato data)	No data	NA	noLOF	noLOF	NA	BS3_Supporting
T118M	AASub (no Kato data)	No data	NA	noLOF	noLOF	NA	BS3_Supporting
T118N	AASub (no Kato data)	No data	NA	noLOF	noLOF	NA	BS3_Supporting
T118P	NA	Non-functional	NA	noLOF	noLOF	NA	No evidence
T118Q	AASub (no Kato data)	No data	NA	noLOF	noLOF	NA	BS3_Supporting
T118R	NA	Partially functional	NA	noLOF	noLOF	NA	BS3_Supporting
T118S	NA	Functional	NA	noLOF	noLOF	NA	BS3
T118V	AASub (no Kato data)	No data	NA	noLOF	noLOF	NA	BS3_Supporting
A119C	AASub (no Kato data)	No data	NA	noLOF	noLOF	NA	BS3_Supporting
A119D	NA	Non-functional	NA	noLOF	noLOF	NA	No evidence
A119E	AASub (no Kato data)	No data	NA	noLOF	noLOF	NA	BS3_Supporting
A119F	AASub (no Kato data)	No data	NA	noLOF	noLOF	NA	BS3_Supporting
A119G	NA	Partially functional	NA	noLOF	noLOF	NA	BS3_Supporting
A119H	AASub (no Kato data)	No data	NA	noLOF	noLOF	NA	BS3_Supporting
A119I	AASub (no Kato data)	No data	NA	noLOF	noLOF	NA	BS3_Supporting
A119L	AASub (no Kato data)	No data	NA	noLOF	noLOF	NA	BS3_Supporting
A119N	AASub (no Kato data)	No data	NA	noLOF	noLOF	NA	BS3_Supporting
A119P	NA	Partially functional	NA	noLOF	noLOF	NA	BS3_Supporting
A119R	AASub (no Kato data)	No data	NA	noLOF	noLOF	NA	BS3_Supporting
A119S	NA	Functional	NA	noLOF	noLOF	NA	BS3
A119T	NA	Functional	NA	noLOF	noLOF	NA	BS3
A119V	NA	Partially functional	NA	noLOF	noLOF	NA	BS3_Supporting
A119Y	AASub (no Kato data)	No data	NA	noLOF	noLOF	NA	BS3_Supporting
K120A	AASub (no Kato data)	No data	NA	LOF	noLOF	NA	No evidence
K120D	AASub (no Kato data)	No data	NA	LOF	LOF	NA	PS3_Supporting
K120E	NA	Non-functional	NA	LOF	LOF	NA	PS3
K120G	AASub (no Kato data)	No data	NA	noLOF	noLOF	NA	BS3_Supporting
K120H	AASub (no Kato data)	No data	NA	noLOF	noLOF	NA	BS3_Supporting
K120I	AASub (no Kato data)	No data	NA	LOF	LOF	NA	PS3_Supporting
K120M	NA	Non-functional	NA	noLOF	noLOF	NA	No evidence
K120N	NA	Non-functional	NA	noLOF	noLOF	NA	No evidence
K120P	AASub (no Kato data)	No data	NA	LOF	noLOF	NA	No evidence
K120Q	NA	Non-functional	NA	LOF	noLOF	NA	PS3
K120R	NA	Partially functional	NA	noLOF	noLOF	NA	BS3_Supporting
K120S	AASub (no Kato data)	No data	NA	LOF	noLOF	NA	No evidence
K120T	NA	Non-functional	NA	noLOF	noLOF	NA	No evidence
K120V	AASub (no Kato data)	No data	NA	noLOF	noLOF	NA	BS3_Supporting
K120W	AASub (no Kato data)	No data	NA	LOF	noLOF	NA	No evidence
K120Y	AASub (no Kato data)	No data	NA	LOF	noLOF	NA	No evidence
S121A	NA	Partially functional	NA	LOF	noLOF	NA	No evidence
S121C	NA	Functional	NA	noLOF	noLOF	NA	BS3
S121D	AASub (no Kato data)	No data	NA	LOF	LOF	NA	PS3_Supporting
S121F	NA	Functional	NA	LOF	noLOF	NA	BS3
S121G	AASub (no Kato data)	No data	NA	noLOF	noLOF	NA	BS3_Supporting
S121H	AASub (no Kato data)	No data	NA	noLOF	noLOF	NA	BS3_Supporting
S121I	AASub (no Kato data)	No data	NA	LOF	noLOF	NA	No evidence
S121L	AASub (no Kato data)	No data	NA	LOF	noLOF	NA	No evidence
S121N	AASub (no Kato data)	No data	NA	noLOF	noLOF	NA	BS3_Supporting
S121P	NA	Non-functional	NA	noLOF	noLOF	NA	No evidence
S121R	AASub (no Kato data)	No data	NA	noLOF	noLOF	NA	BS3_Supporting
S121T	NA	Functional	NA	noLOF	noLOF	NA	BS3
S121V	AASub (no Kato data)	No data	NA	LOF	noLOF	NA	No evidence
S121W	AASub (no Kato data)	No data	NA	LOF	noLOF	NA	No evidence
S121Y	NA	Functional	NA	noLOF	noLOF	NA	BS3
V122A	NA	Non-functional	NA	noLOF	noLOF	NA	No evidence
V122D	AASub (no Kato data)	No data	NA	noLOF	noLOF	NA	BS3_Supporting
V122E	NA	Partially functional	NA	noLOF	noLOF	NA	BS3_Supporting
V122F	AASub (no Kato data)	No data	NA	noLOF	noLOF	NA	BS3_Supporting
V122G	NA	Non-functional	NA	LOF	noLOF	NA	PS3
V122I	AASub (no Kato data)	No data	NA	noLOF	noLOF	NA	BS3_Supporting
V122K	AASub (no Kato data)	No data	NA	noLOF	noLOF	NA	BS3_Supporting
V122L	NA	Non-functional	NA	noLOF	noLOF	NA	No evidence
V122M	NA	Partially functional	NA	noLOF	noLOF	NA	BS3_Supporting
V122P	AASub (no Kato data)	No data	NA	LOF	noLOF	NA	No evidence
V122Q	AASub (no Kato data)	No data	NA	noLOF	noLOF	NA	BS3_Supporting
V122R	AASub (no Kato data)	No data	NA	noLOF	noLOF	NA	BS3_Supporting
V122S	AASub (no Kato data)	No data	NA	noLOF	noLOF	NA	BS3_Supporting
V122T	AASub (no Kato data)	No data	NA	LOF	noLOF	NA	No evidence
V122W	AASub (no Kato data)	No data	NA	noLOF	noLOF	NA	BS3_Supporting
T123A	NA	Functional	NA	LOF	noLOF	NA	BS3
T123C	AASub (no Kato data)	No data	NA	noLOF	noLOF	NA	BS3_Supporting
T123D	AASub (no Kato data)	No data	NA	LOF	noLOF	NA	No evidence
T123G	AASub (no Kato data)	No data	NA	noLOF	noLOF	NA	BS3_Supporting
T123H	AASub (no Kato data)	No data	NA	LOF	noLOF	NA	No evidence
T123I	NA	Partially functional	NA	noLOF	noLOF	NA	BS3_Supporting
T123K	AASub (no Kato data)	No data	NA	noLOF	noLOF	NA	BS3_Supporting
T123L	AASub (no Kato data)	No data	NA	noLOF	noLOF	NA	BS3_Supporting
T123M	AASub (no Kato data)	No data	NA	noLOF	noLOF	NA	BS3_Supporting
T123N	NA	Functional	NA	noLOF	noLOF	NA	BS3
T123P	NA	Non-functional	NA	LOF	noLOF	NA	PS3
T123R	AASub (no Kato data)	No data	NA	LOF	noLOF	NA	No evidence
T123S	NA	Functional	NA	noLOF	noLOF	NA	BS3
T123V	AASub (no Kato data)	No data	NA	noLOF	noLOF	NA	BS3_Supporting
T123Y	AASub (no Kato data)	No data	NA	noLOF	noLOF	NA	BS3_Supporting
C124A	AASub (no Kato data)	No data	NA	LOF	noLOF	NA	No evidence
C124D	AASub (no Kato data)	No data	NA	LOF	LOF	NA	PS3_Supporting
C124F	NA	Functional	NA	noLOF	noLOF	NA	BS3
C124G	NA	Partially functional	NA	LOF	noLOF	NA	No evidence
C124H	AASub (no Kato data)	No data	NA	noLOF	noLOF	NA	BS3_Supporting
C124I	AASub (no Kato data)	No data	NA	LOF	LOF	NA	PS3_Supporting
C124L	AASub (no Kato data)	No data	NA	LOF	LOF	NA	PS3_Supporting
C124N	AASub (no Kato data)	No data	NA	noLOF	noLOF	NA	BS3_Supporting
C124P	AASub (no Kato data)	No data	NA	LOF	LOF	NA	PS3_Supporting
C124R	NA	Non-functional	NA	LOF	LOF	NA	PS3
C124S	NA	Functional	NA	noLOF	noLOF	NA	BS3
C124T	AASub (no Kato data)	No data	NA	noLOF	noLOF	NA	BS3_Supporting
C124V	AASub (no Kato data)	No data	NA	noLOF	noLOF	NA	BS3_Supporting
C124W	NA	Functional	NA	noLOF	noLOF	NA	BS3
C124Y	NA	Functional	NA	noLOF	noLOF	NA	BS3
T125A	NA	Partially functional	NA	noLOF	noLOF	NA	BS3_Supporting
T125E	AASub (no Kato data)	No data	NA	noLOF	noLOF	NA	BS3_Supporting
T125G	AASub (no Kato data)	No data	NA	LOF	LOF	NA	PS3_Supporting
T125I	AASub (no Kato data)	No data	NA	noLOF	noLOF	NA	BS3_Supporting
T125K	NA	Non-functional	NA	LOF	LOF	NA	PS3
T125M	NA	Non-functional	NA	noLOF	noLOF	NA	No evidence
T125N	AASub (no Kato data)	No data	NA	LOF	noLOF	NA	No evidence
T125P	NA	Non-functional	NA	LOF	LOF	NA	PS3
T125Q	AASub (no Kato data)	No data	NA	LOF	noLOF	NA	No evidence
T125R	NA	Non-functional	NA	LOF	LOF	NA	PS3
T125S	NA	Partially functional	NA	noLOF	noLOF	NA	BS3_Supporting
T125V	AASub (no Kato data)	No data	NA	noLOF	noLOF	NA	BS3_Supporting
T125W	AASub (no Kato data)	No data	NA	LOF	LOF	NA	PS3_Supporting
Y126A	AASub (no Kato data)	No data	LOF	LOF	LOF	NA	PS3_Supporting
Y126C	NA	Non-functional	LOF	LOF	LOF	NA	PS3
Y126D	NA	Non-functional	LOF	LOF	LOF	NA	PS3
Y126E	AASub (no Kato data)	No data	LOF	LOF	LOF	NA	PS3_Supporting
Y126F	NA	Functional	noLOF	noLOF	noLOF	NA	BS3
Y126G	AASub (no Kato data)	No data	LOF	LOF	LOF	NA	PS3_Supporting
Y126H	NA	Non-functional	LOF	LOF	LOF	NA	PS3
Y126I	AASub (no Kato data)	No data	LOF	LOF	LOF	NA	PS3_Supporting
Y126K	AASub (no Kato data)	No data	LOF	LOF	LOF	NA	PS3_Supporting
Y126L	AASub (no Kato data)	No data	LOF	LOF	LOF	NA	PS3_Supporting
Y126N	NA	Non-functional	LOF	LOF	LOF	NA	PS3
Y126P	AASub (no Kato data)	No data	LOF	LOF	LOF	NA	PS3_Supporting
Y126Q	AASub (no Kato data)	No data	LOF	LOF	LOF	NA	PS3_Supporting
Y126R	AASub (no Kato data)	No data	LOF	LOF	LOF	NA	PS3_Supporting
Y126S	NA	Non-functional	LOF	LOF	LOF	NA	PS3
Y126T	AASub (no Kato data)	No data	LOF	LOF	LOF	NA	PS3_Supporting
Y126V	AASub (no Kato data)	No data	LOF	LOF	LOF	NA	PS3_Supporting
Y126W	AASub (no Kato data)	No data	noLOF	noLOF	noLOF	NA	BS3_Supporting
S127A	NA	Partially functional	LOF	noLOF	noLOF	NA	No evidence
S127C	NA	Non-functional	LOF	LOF	noLOF	NA	PS3
S127D	AASub (no Kato data)	No data	LOF	LOF	LOF	NA	PS3_Supporting
S127F	NA	Non-functional	LOF	LOF	LOF	NA	PS3
S127G	AASub (no Kato data)	No data	LOF	LOF	LOF	NA	PS3_Supporting
S127H	AASub (no Kato data)	No data	LOF	LOF	LOF	NA	PS3_Supporting
S127I	AASub (no Kato data)	No data	LOF	LOF	LOF	NA	PS3_Supporting
S127L	AASub (no Kato data)	No data	LOF	LOF	LOF	NA	PS3_Supporting
S127N	AASub (no Kato data)	No data	LOF	LOF	LOF	NA	PS3_Supporting
S127P	NA	Non-functional	LOF	LOF	LOF	NA	PS3
S127R	AASub (no Kato data)	No data	LOF	LOF	LOF	NA	PS3_Supporting
S127T	NA	Non-functional	LOF	LOF	LOF	NA	PS3
S127V	AASub (no Kato data)	No data	LOF	LOF	LOF	NA	PS3_Supporting
S127W	AASub (no Kato data)	No data	LOF	LOF	LOF	NA	PS3_Supporting
S127Y	NA	Non-functional	LOF	noLOF	LOF	NA	PS3
P128A	NA	Functional	noLOF	noLOF	noLOF	NA	BS3
P128C	AASub (no Kato data)	No data	noLOF	noLOF	noLOF	NA	BS3_Supporting
P128D	AASub (no Kato data)	No data	noLOF	noLOF	noLOF	NA	BS3_Supporting
P128F	AASub (no Kato data)	No data	noLOF	noLOF	noLOF	NA	BS3_Supporting
P128G	AASub (no Kato data)	No data	noLOF	noLOF	noLOF	NA	BS3_Supporting
P128H	NA	Functional	noLOF	noLOF	noLOF	NA	BS3
P128I	AASub (no Kato data)	No data	noLOF	noLOF	noLOF	NA	BS3_Supporting
P128L	NA	Partially functional	noLOF	LOF	noLOF	NA	No evidence
P128N	AASub (no Kato data)	No data	noLOF	noLOF	noLOF	NA	BS3_Supporting
P128Q	AASub (no Kato data)	No data	noLOF	noLOF	noLOF	NA	BS3_Supporting
P128R	NA	Functional	noLOF	noLOF	noLOF	NA	BS3
P128S	NA	Functional	noLOF	noLOF	noLOF	NA	BS3
P128T	NA	Functional	noLOF	noLOF	noLOF	NA	BS3
P128V	AASub (no Kato data)	No data	noLOF	LOF	noLOF	NA	BS3_Supporting
P128Y	AASub (no Kato data)	No data	noLOF	noLOF	noLOF	NA	BS3_Supporting
A129C	AASub (no Kato data)	No data	noLOF	LOF	noLOF	NA	BS3_Supporting
A129D	NA	Functional	noLOF	noLOF	noLOF	NA	BS3
A129E	AASub (no Kato data)	No data	noLOF	noLOF	noLOF	NA	BS3_Supporting
A129F	AASub (no Kato data)	No data	noLOF	noLOF	noLOF	NA	BS3_Supporting
A129G	NA	Functional	noLOF	noLOF	noLOF	NA	BS3
A129H	AASub (no Kato data)	No data	noLOF	noLOF	noLOF	NA	BS3_Supporting
A129I	AASub (no Kato data)	No data	noLOF	noLOF	noLOF	NA	BS3_Supporting
A129L	AASub (no Kato data)	No data	noLOF	noLOF	noLOF	NA	BS3_Supporting
A129N	AASub (no Kato data)	No data	noLOF	noLOF	noLOF	NA	BS3_Supporting
A129P	NA	Functional	noLOF	LOF	noLOF	NA	BS3
A129R	AASub (no Kato data)	No data	noLOF	noLOF	noLOF	NA	BS3_Supporting
A129S	NA	Functional	noLOF	noLOF	noLOF	NA	BS3
A129T	NA	Functional	noLOF	noLOF	noLOF	NA	BS3
A129V	NA	Functional	noLOF	noLOF	noLOF	NA	BS3
A129Y	AASub (no Kato data)	No data	noLOF	noLOF	noLOF	NA	BS3_Supporting
L130A	AASub (no Kato data)	No data	LOF	LOF	LOF	NA	PS3_Supporting
L130C	AASub (no Kato data)	No data	LOF	LOF	noLOF	NA	PS3_Supporting
L130D	AASub (no Kato data)	No data	LOF	LOF	LOF	NA	PS3_Supporting
L130F	NA	Non-functional	LOF	LOF	LOF	NA	PS3
L130G	AASub (no Kato data)	No data	LOF	LOF	LOF	NA	PS3_Supporting
L130H	NA	Non-functional	LOF	LOF	LOF	NA	PS3
L130I	NA	Partially functional	LOF	noLOF	noLOF	NA	No evidence
L130N	AASub (no Kato data)	No data	LOF	LOF	LOF	NA	PS3_Supporting
L130P	NA	Non-functional	LOF	LOF	LOF	NA	PS3
L130Q	AASub (no Kato data)	No data	LOF	LOF	LOF	NA	PS3_Supporting
L130R	NA	Non-functional	LOF	LOF	LOF	NA	PS3
L130S	AASub (no Kato data)	No data	LOF	LOF	LOF	NA	PS3_Supporting
L130T	AASub (no Kato data)	No data	LOF	LOF	LOF	NA	PS3_Supporting
L130V	NA	Non-functional	LOF	LOF	LOF	NA	PS3
L130Y	AASub (no Kato data)	No data	LOF	LOF	LOF	NA	PS3_Supporting
N131A	AASub (no Kato data)	No data	LOF	LOF	noLOF	NA	PS3_Supporting
N131C	AASub (no Kato data)	No data	LOF	LOF	noLOF	NA	PS3_Supporting
N131D	NA	Partially functional	LOF	noLOF	noLOF	NA	No evidence
N131E	AASub (no Kato data)	No data	LOF	LOF	LOF	NA	PS3_Supporting
N131F	AASub (no Kato data)	No data	LOF	LOF	LOF	NA	PS3_Supporting
N131G	AASub (no Kato data)	No data	noLOF	noLOF	noLOF	NA	BS3_Supporting
N131H	NA	Partially functional	LOF	noLOF	noLOF	NA	No evidence
N131I	NA	Non-functional	LOF	LOF	LOF	NA	PS3
N131K	NA	Partially functional	noLOF	noLOF	noLOF	NA	BS3_Supporting
N131L	AASub (no Kato data)	No data	LOF	LOF	LOF	NA	PS3_Supporting
N131M	AASub (no Kato data)	No data	LOF	LOF	LOF	NA	PS3_Supporting
N131P	AASub (no Kato data)	No data	LOF	LOF	LOF	NA	PS3_Supporting
N131Q	AASub (no Kato data)	No data	LOF	LOF	noLOF	NA	PS3_Supporting
N131R	AASub (no Kato data)	No data	LOF	noLOF	noLOF	NA	BS3_Supporting
N131S	NA	Partially functional	LOF	noLOF	noLOF	NA	No evidence
N131T	NA	Partially functional	LOF	LOF	noLOF	NA	PS3_Moderate
N131V	AASub (no Kato data)	No data	LOF	LOF	LOF	NA	PS3_Supporting
N131Y	NA	Non-functional	LOF	LOF	LOF	NA	PS3
K132A	AASub (no Kato data)	No data	LOF	LOF	LOF	NA	PS3_Supporting
K132D	AASub (no Kato data)	No data	LOF	LOF	LOF	NA	PS3_Supporting
K132E	NA	Non-functional	LOF	LOF	LOF	NA	PS3
K132G	AASub (no Kato data)	No data	LOF	LOF	LOF	NA	PS3_Supporting
K132H	AASub (no Kato data)	No data	LOF	LOF	LOF	NA	PS3_Supporting
K132I	AASub (no Kato data)	No data	LOF	LOF	LOF	NA	PS3_Supporting
K132M	NA	Non-functional	LOF	LOF	LOF	NA	PS3
K132N	NA	Non-functional	LOF	LOF	LOF	NA	PS3
K132P	AASub (no Kato data)	No data	LOF	LOF	LOF	NA	PS3_Supporting
K132Q	NA	Non-functional	LOF	LOF	LOF	NA	PS3
K132R	NA	Non-functional	LOF	LOF	LOF	NA	PS3
K132S	AASub (no Kato data)	No data	LOF	LOF	LOF	NA	PS3_Supporting
K132T	NA	Non-functional	LOF	LOF	LOF	NA	PS3
K132V	AASub (no Kato data)	No data	LOF	LOF	LOF	NA	PS3_Supporting
K132W	AASub (no Kato data)	No data	LOF	LOF	LOF	NA	PS3_Supporting
K132Y	AASub (no Kato data)	No data	LOF	LOF	LOF	NA	PS3_Supporting
M133A	AASub (no Kato data)	No data	LOF	noLOF	noLOF	NA	BS3_Supporting
M133E	AASub (no Kato data)	No data	LOF	LOF	LOF	NA	PS3_Supporting
M133F	AASub (no Kato data)	No data	LOF	LOF	noLOF	NA	PS3_Supporting
M133G	AASub (no Kato data)	No data	LOF	LOF	LOF	NA	PS3_Supporting
M133I	NA	Functional	noLOF	noLOF	noLOF	NA	BS3
M133K	NA	Non-functional	LOF	LOF	LOF	NA	PS3
M133L	NA	Functional	noLOF	noLOF	noLOF	NA	BS3
M133N	AASub (no Kato data)	No data	LOF	LOF	LOF	NA	PS3_Supporting
M133P	AASub (no Kato data)	No data	LOF	LOF	LOF	NA	PS3_Supporting
M133Q	AASub (no Kato data)	No data	LOF	LOF	LOF	NA	PS3_Supporting
M133R	NA	Non-functional	LOF	LOF	LOF	NA	PS3
M133S	AASub (no Kato data)	No data	LOF	LOF	LOF	NA	PS3_Supporting
M133T	NA	Non-functional	LOF	LOF	LOF	NA	PS3
M133V	NA	Functional	noLOF	noLOF	noLOF	NA	BS3
M133W	AASub (no Kato data)	No data	LOF	LOF	LOF	NA	PS3_Supporting
F134A	AASub (no Kato data)	No data	LOF	LOF	LOF	NA	PS3_Supporting
F134C	NA	Non-functional	LOF	LOF	LOF	NA	PS3
F134D	AASub (no Kato data)	No data	LOF	LOF	LOF	NA	PS3_Supporting
F134G	AASub (no Kato data)	No data	LOF	LOF	LOF	NA	PS3_Supporting
F134H	AASub (no Kato data)	No data	LOF	LOF	LOF	NA	PS3_Supporting
F134I	NA	Non-functional	LOF	LOF	LOF	NA	PS3
F134L	NA	Non-functional	LOF	LOF	LOF	NA	PS3
F134N	AASub (no Kato data)	No data	LOF	LOF	LOF	NA	PS3_Supporting
F134P	AASub (no Kato data)	No data	LOF	LOF	LOF	NA	PS3_Supporting
F134R	AASub (no Kato data)	No data	LOF	LOF	LOF	NA	PS3_Supporting
F134S	NA	Non-functional	LOF	LOF	LOF	NA	PS3
F134T	AASub (no Kato data)	No data	LOF	LOF	LOF	NA	PS3_Supporting
F134V	NA	Non-functional	LOF	LOF	LOF	NA	PS3
F134W	AASub (no Kato data)	No data	LOF	LOF	noLOF	NA	PS3_Supporting
F134Y	NA	Partially functional	noLOF	noLOF	noLOF	NA	BS3_Supporting
C135A	AASub (no Kato data)	No data	noLOF	LOF	noLOF	NA	BS3_Supporting
C135D	AASub (no Kato data)	No data	LOF	LOF	LOF	NA	PS3_Supporting
C135F	NA	Non-functional	LOF	LOF	LOF	NA	PS3
C135G	NA	Non-functional	LOF	LOF	LOF	NA	PS3
C135H	AASub (no Kato data)	No data	LOF	LOF	LOF	NA	PS3_Supporting
C135I	AASub (no Kato data)	No data	noLOF	noLOF	noLOF	NA	BS3_Supporting
C135L	AASub (no Kato data)	No data	LOF	LOF	noLOF	NA	PS3_Supporting
C135N	AASub (no Kato data)	No data	LOF	LOF	LOF	NA	PS3_Supporting
C135P	AASub (no Kato data)	No data	LOF	LOF	LOF	NA	PS3_Supporting
C135R	NA	Non-functional	LOF	LOF	LOF	NA	PS3
C135S	NA	Non-functional	LOF	LOF	LOF	NA	PS3
C135T	AASub (no Kato data)	No data	noLOF	noLOF	noLOF	NA	BS3_Supporting
C135V	AASub (no Kato data)	No data	noLOF	noLOF	noLOF	NA	BS3_Supporting
C135W	NA	Partially functional	LOF	LOF	LOF	NA	PS3_Moderate
C135Y	NA	Non-functional	LOF	LOF	LOF	NA	PS3
Q136A	AASub (no Kato data)	No data	LOF	noLOF	noLOF	NA	BS3_Supporting
Q136D	AASub (no Kato data)	No data	LOF	LOF	LOF	NA	PS3_Supporting
Q136E	NA	Non-functional	LOF	LOF	LOF	NA	PS3
Q136G	AASub (no Kato data)	No data	LOF	noLOF	noLOF	NA	BS3_Supporting
Q136H	NA	Non-functional	LOF	noLOF	noLOF	NA	No evidence
Q136I	AASub (no Kato data)	No data	noLOF	noLOF	noLOF	NA	BS3_Supporting
Q136K	NA	Functional	noLOF	noLOF	noLOF	NA	BS3
Q136L	NA	Partially functional	LOF	noLOF	noLOF	NA	No evidence
Q136N	AASub (no Kato data)	No data	LOF	LOF	noLOF	NA	PS3_Supporting
Q136P	NA	Non-functional	LOF	LOF	LOF	NA	PS3
Q136R	NA	Functional	noLOF	noLOF	noLOF	NA	BS3
Q136S	AASub (no Kato data)	No data	noLOF	noLOF	noLOF	NA	BS3_Supporting
Q136T	AASub (no Kato data)	No data	LOF	noLOF	noLOF	NA	BS3_Supporting
Q136V	AASub (no Kato data)	No data	noLOF	noLOF	noLOF	NA	BS3_Supporting
Q136Y	AASub (no Kato data)	No data	LOF	noLOF	noLOF	NA	BS3_Supporting
L137A	AASub (no Kato data)	No data	noLOF	noLOF	noLOF	NA	BS3_Supporting
L137E	AASub (no Kato data)	No data	LOF	LOF	LOF	NA	PS3_Supporting
L137F	AASub (no Kato data)	No data	noLOF	noLOF	noLOF	NA	BS3_Supporting
L137G	AASub (no Kato data)	No data	LOF	LOF	LOF	NA	PS3_Supporting
L137H	AASub (no Kato data)	No data	LOF	noLOF	noLOF	NA	BS3_Supporting
L137I	AASub (no Kato data)	No data	noLOF	noLOF	noLOF	NA	BS3_Supporting
L137K	AASub (no Kato data)	No data	noLOF	noLOF	noLOF	NA	BS3_Supporting
L137M	NA	Partially functional	noLOF	noLOF	noLOF	NA	BS3_Supporting
L137P	NA	Functional	noLOF	noLOF	noLOF	NA	BS3
L137Q	NA	Functional	LOF	noLOF	noLOF	NA	BS3
L137R	NA	Functional	noLOF	noLOF	noLOF	NA	BS3
L137S	AASub (no Kato data)	No data	noLOF	noLOF	noLOF	NA	BS3_Supporting
L137T	AASub (no Kato data)	No data	noLOF	LOF	noLOF	NA	BS3_Supporting
L137V	NA	Functional	LOF	noLOF	noLOF	NA	BS3
L137W	AASub (no Kato data)	No data	LOF	LOF	noLOF	NA	PS3_Supporting
A138C	AASub (no Kato data)	No data	LOF	noLOF	noLOF	NA	BS3_Supporting
A138D	NA	Partially functional	LOF	noLOF	noLOF	NA	No evidence
A138E	AASub (no Kato data)	No data	LOF	noLOF	noLOF	NA	BS3_Supporting
A138F	AASub (no Kato data)	No data	LOF	noLOF	noLOF	NA	BS3_Supporting
A138G	NA	Non-functional	noLOF	LOF	noLOF	NA	No evidence
A138H	AASub (no Kato data)	No data	noLOF	noLOF	noLOF	NA	BS3_Supporting
A138I	AASub (no Kato data)	No data	LOF	LOF	LOF	NA	PS3_Supporting
A138L	AASub (no Kato data)	No data	LOF	LOF	LOF	NA	PS3_Supporting
A138N	AASub (no Kato data)	No data	noLOF	noLOF	noLOF	NA	BS3_Supporting
A138P	NA	Non-functional	LOF	LOF	LOF	NA	PS3
A138R	AASub (no Kato data)	No data	noLOF	noLOF	noLOF	NA	BS3_Supporting
A138S	NA	Functional	noLOF	noLOF	noLOF	NA	BS3
A138T	NA	Partially functional	LOF	noLOF	noLOF	NA	No evidence
A138V	NA	Partially functional	LOF	LOF	LOF	NA	PS3_Moderate
A138Y	AASub (no Kato data)	No data	LOF	noLOF	noLOF	NA	BS3_Supporting
K139A	AASub (no Kato data)	No data	LOF	noLOF	noLOF	NA	BS3_Supporting
K139D	AASub (no Kato data)	No data	LOF	LOF	LOF	NA	PS3_Supporting
K139E	NA	Functional	LOF	noLOF	LOF	NA	No evidence
K139G	AASub (no Kato data)	No data	LOF	noLOF	noLOF	NA	BS3_Supporting
K139H	AASub (no Kato data)	No data	LOF	noLOF	noLOF	NA	BS3_Supporting
K139I	AASub (no Kato data)	No data	LOF	noLOF	LOF	NA	PS3_Supporting
K139M	NA	Partially functional	LOF	noLOF	noLOF	NA	No evidence
K139N	NA	Non-functional	LOF	noLOF	noLOF	NA	No evidence
K139P	AASub (no Kato data)	No data	LOF	LOF	LOF	NA	PS3_Supporting
K139Q	NA	Partially functional	LOF	LOF	noLOF	NA	PS3_Moderate
K139R	NA	Functional	noLOF	LOF	noLOF	NA	BS3
K139S	AASub (no Kato data)	No data	LOF	noLOF	noLOF	NA	BS3_Supporting
K139T	NA	Partially functional	LOF	noLOF	noLOF	NA	No evidence
K139V	AASub (no Kato data)	No data	LOF	noLOF	noLOF	NA	BS3_Supporting
K139W	AASub (no Kato data)	No data	LOF	LOF	LOF	NA	PS3_Supporting
K139Y	AASub (no Kato data)	No data	LOF	LOF	LOF	NA	PS3_Supporting
T140A	NA	Non-functional	noLOF	noLOF	noLOF	NA	No evidence
T140C	AASub (no Kato data)	No data	noLOF	noLOF	noLOF	NA	BS3_Supporting
T140D	AASub (no Kato data)	No data	LOF	LOF	noLOF	NA	PS3_Supporting
T140F	AASub (no Kato data)	No data	LOF	LOF	noLOF	NA	PS3_Supporting
T140G	AASub (no Kato data)	No data	LOF	noLOF	noLOF	NA	BS3_Supporting
T140H	AASub (no Kato data)	No data	LOF	LOF	noLOF	NA	PS3_Supporting
T140I	NA	Partially functional	noLOF	noLOF	noLOF	NA	BS3_Supporting
T140K	AASub (no Kato data)	No data	noLOF	LOF	noLOF	NA	BS3_Supporting
T140L	AASub (no Kato data)	No data	LOF	noLOF	noLOF	NA	BS3_Supporting
T140M	AASub (no Kato data)	No data	noLOF	noLOF	noLOF	NA	BS3_Supporting
T140N	NA	Partially functional	noLOF	noLOF	noLOF	NA	BS3_Supporting
T140P	NA	Functional	noLOF	LOF	noLOF	NA	BS3
T140R	AASub (no Kato data)	No data	noLOF	LOF	noLOF	NA	BS3_Supporting
T140S	NA	Partially functional	noLOF	noLOF	noLOF	NA	BS3_Supporting
T140V	AASub (no Kato data)	No data	noLOF	noLOF	noLOF	NA	BS3_Supporting
T140Y	AASub (no Kato data)	No data	LOF	LOF	noLOF	NA	PS3_Supporting
C141A	AASub (no Kato data)	No data	noLOF	LOF	noLOF	NA	BS3_Supporting
C141D	AASub (no Kato data)	No data	LOF	LOF	LOF	NA	PS3_Supporting
C141F	NA	Partially functional	LOF	noLOF	noLOF	NA	No evidence
C141G	NA	Non-functional	LOF	LOF	LOF	NA	PS3
C141H	AASub (no Kato data)	No data	LOF	LOF	LOF	NA	PS3_Supporting
C141I	AASub (no Kato data)	No data	noLOF	noLOF	noLOF	NA	BS3_Supporting
C141L	AASub (no Kato data)	No data	LOF	LOF	LOF	NA	PS3_Supporting
C141N	AASub (no Kato data)	No data	LOF	LOF	LOF	NA	PS3_Supporting
C141P	AASub (no Kato data)	No data	LOF	LOF	LOF	NA	PS3_Supporting
C141R	NA	Non-functional	LOF	LOF	LOF	NA	PS3
C141S	NA	Partially functional	LOF	noLOF	noLOF	NA	No evidence
C141T	AASub (no Kato data)	No data	noLOF	noLOF	noLOF	NA	BS3_Supporting
C141V	AASub (no Kato data)	No data	noLOF	LOF	noLOF	NA	BS3_Supporting
C141W	NA	Non-functional	LOF	LOF	LOF	NA	PS3
C141Y	NA	Non-functional	LOF	LOF	LOF	NA	PS3
P142A	NA	Functional	noLOF	noLOF	noLOF	NA	BS3
P142C	AASub (no Kato data)	No data	noLOF	noLOF	noLOF	NA	BS3_Supporting
P142D	AASub (no Kato data)	No data	LOF	noLOF	noLOF	NA	BS3_Supporting
P142F	AASub (no Kato data)	No data	LOF	LOF	noLOF	NA	PS3_Supporting
P142G	AASub (no Kato data)	No data	LOF	noLOF	noLOF	NA	BS3_Supporting
P142H	NA	Functional	noLOF	noLOF	noLOF	NA	BS3
P142I	AASub (no Kato data)	No data	LOF	noLOF	noLOF	NA	BS3_Supporting
P142L	NA	Partially functional	LOF	LOF	noLOF	NA	PS3_Moderate
P142N	AASub (no Kato data)	No data	LOF	noLOF	noLOF	NA	BS3_Supporting
P142Q	AASub (no Kato data)	No data	noLOF	noLOF	noLOF	NA	BS3_Supporting
P142R	NA	Partially functional	noLOF	LOF	noLOF	NA	No evidence
P142S	NA	Partially functional	noLOF	noLOF	noLOF	NA	BS3_Supporting
P142T	NA	Partially functional	LOF	noLOF	noLOF	NA	No evidence
P142V	AASub (no Kato data)	No data	noLOF	LOF	noLOF	NA	BS3_Supporting
P142Y	AASub (no Kato data)	No data	LOF	noLOF	noLOF	NA	BS3_Supporting
V143A	NA	Non-functional	LOF	LOF	LOF	NA	PS3
V143D	AASub (no Kato data)	No data	LOF	LOF	LOF	NA	PS3_Supporting
V143E	NA	Non-functional	LOF	LOF	LOF	NA	PS3
V143F	AASub (no Kato data)	No data	LOF	LOF	LOF	NA	PS3_Supporting
V143G	NA	Non-functional	LOF	LOF	LOF	NA	PS3
V143I	AASub (no Kato data)	No data	noLOF	noLOF	noLOF	NA	BS3_Supporting
V143K	AASub (no Kato data)	No data	LOF	LOF	LOF	NA	PS3_Supporting
V143L	NA	Partially functional	LOF	noLOF	noLOF	NA	No evidence
V143M	NA	Non-functional	LOF	LOF	noLOF	NA	PS3
V143P	AASub (no Kato data)	No data	LOF	LOF	LOF	NA	PS3_Supporting
V143Q	AASub (no Kato data)	No data	LOF	LOF	LOF	NA	PS3_Supporting
V143R	AASub (no Kato data)	No data	LOF	LOF	LOF	NA	PS3_Supporting
V143S	AASub (no Kato data)	No data	LOF	LOF	LOF	NA	PS3_Supporting
V143T	AASub (no Kato data)	No data	LOF	LOF	LOF	NA	PS3_Supporting
V143W	AASub (no Kato data)	No data	LOF	LOF	LOF	NA	PS3_Supporting
Q144A	AASub (no Kato data)	No data	LOF	LOF	noLOF	NA	PS3_Supporting
Q144D	AASub (no Kato data)	No data	LOF	noLOF	noLOF	NA	BS3_Supporting
Q144E	NA	Functional	noLOF	noLOF	noLOF	NA	BS3
Q144G	AASub (no Kato data)	No data	LOF	noLOF	noLOF	NA	BS3_Supporting
Q144H	NA	Partially functional	LOF	noLOF	noLOF	NA	No evidence
Q144K	NA	Partially functional	LOF	noLOF	noLOF	NA	No evidence
Q144L	NA	Partially functional	LOF	noLOF	noLOF	NA	No evidence
Q144N	AASub (no Kato data)	No data	noLOF	noLOF	noLOF	NA	BS3_Supporting
Q144P	NA	Non-functional	LOF	LOF	LOF	NA	PS3
Q144R	NA	Partially functional	LOF	noLOF	noLOF	NA	No evidence
Q144S	AASub (no Kato data)	No data	noLOF	noLOF	noLOF	NA	BS3_Supporting
Q144T	AASub (no Kato data)	No data	noLOF	noLOF	noLOF	NA	BS3_Supporting
Q144V	AASub (no Kato data)	No data	LOF	noLOF	noLOF	NA	BS3_Supporting
Q144W	AASub (no Kato data)	No data	LOF	LOF	LOF	NA	PS3_Supporting
Q144Y	AASub (no Kato data)	No data	LOF	noLOF	noLOF	NA	BS3_Supporting
L145A	AASub (no Kato data)	No data	LOF	LOF	LOF	NA	PS3_Supporting
L145E	AASub (no Kato data)	No data	LOF	LOF	LOF	NA	PS3_Supporting
L145F	AASub (no Kato data)	No data	LOF	noLOF	noLOF	NA	BS3_Supporting
L145G	AASub (no Kato data)	No data	LOF	LOF	LOF	NA	PS3_Supporting
L145H	AASub (no Kato data)	No data	LOF	LOF	LOF	NA	PS3_Supporting
L145I	AASub (no Kato data)	No data	noLOF	noLOF	noLOF	NA	BS3_Supporting
L145K	AASub (no Kato data)	No data	LOF	LOF	LOF	NA	PS3_Supporting
L145M	NA	Functional	noLOF	noLOF	noLOF	NA	BS3
L145P	NA	Non-functional	LOF	LOF	LOF	NA	PS3
L145Q	NA	Non-functional	LOF	LOF	LOF	NA	PS3
L145R	NA	Non-functional	LOF	LOF	LOF	NA	PS3
L145S	AASub (no Kato data)	No data	LOF	LOF	LOF	NA	PS3_Supporting
L145T	AASub (no Kato data)	No data	LOF	LOF	noLOF	NA	PS3_Supporting
L145V	NA	Functional	noLOF	LOF	noLOF	NA	BS3
L145W	AASub (no Kato data)	No data	LOF	LOF	LOF	NA	PS3_Supporting
W146A	AASub (no Kato data)	No data	LOF	noLOF	noLOF	NA	BS3_Supporting
W146C	NA	Partially functional	noLOF	noLOF	noLOF	NA	BS3_Supporting
W146E	AASub (no Kato data)	No data	LOF	LOF	noLOF	NA	PS3_Supporting
W146F	AASub (no Kato data)	No data	noLOF	noLOF	noLOF	NA	BS3_Supporting
W146G	NA	Non-functional	LOF	LOF	noLOF	NA	PS3
W146K	AASub (no Kato data)	No data	noLOF	noLOF	noLOF	NA	BS3_Supporting
W146L	NA	Functional	noLOF	noLOF	noLOF	NA	BS3
W146P	AASub (no Kato data)	No data	LOF	LOF	LOF	NA	PS3_Supporting
W146Q	AASub (no Kato data)	No data	noLOF	noLOF	noLOF	NA	BS3_Supporting
W146R	NA	Functional	noLOF	noLOF	noLOF	NA	BS3
W146S	NA	Partially functional	noLOF	noLOF	noLOF	NA	BS3_Supporting
W146T	AASub (no Kato data)	No data	LOF	noLOF	noLOF	NA	BS3_Supporting
W146V	AASub (no Kato data)	No data	noLOF	LOF	noLOF	NA	BS3_Supporting
W146Y	AASub (no Kato data)	No data	noLOF	noLOF	noLOF	NA	BS3_Supporting
V147A	NA	Partially functional	LOF	noLOF	noLOF	NA	No evidence
V147C	AASub (no Kato data)	No data	noLOF	LOF	noLOF	NA	BS3_Supporting
V147D	NA	Non-functional	LOF	LOF	LOF	NA	PS3
V147E	AASub (no Kato data)	No data	LOF	LOF	LOF	NA	PS3_Supporting
V147F	NA	Functional	noLOF	noLOF	noLOF	NA	BS3
V147G	NA	Non-functional	LOF	LOF	LOF	NA	PS3
V147H	AASub (no Kato data)	No data	LOF	LOF	LOF	NA	PS3_Supporting
V147I	NA	Partially functional	noLOF	noLOF	noLOF	NA	BS3_Supporting
V147L	NA	Partially functional	noLOF	LOF	noLOF	NA	No evidence
V147M	AASub (no Kato data)	No data	noLOF	noLOF	noLOF	NA	BS3_Supporting
V147N	AASub (no Kato data)	No data	LOF	LOF	noLOF	NA	PS3_Supporting
V147P	AASub (no Kato data)	No data	LOF	LOF	LOF	NA	PS3_Supporting
V147R	AASub (no Kato data)	No data	LOF	LOF	LOF	NA	PS3_Supporting
V147S	AASub (no Kato data)	No data	LOF	LOF	noLOF	NA	PS3_Supporting
V147T	AASub (no Kato data)	No data	noLOF	noLOF	noLOF	NA	BS3_Supporting
V147Y	AASub (no Kato data)	No data	LOF	LOF	LOF	NA	PS3_Supporting
D148A	NA	Functional	noLOF	LOF	noLOF	NA	BS3
D148C	AASub (no Kato data)	No data	noLOF	LOF	noLOF	NA	BS3_Supporting
D148E	NA	Functional	noLOF	noLOF	noLOF	NA	BS3
D148F	AASub (no Kato data)	No data	LOF	LOF	noLOF	NA	PS3_Supporting
D148G	NA	Partially functional	noLOF	noLOF	noLOF	NA	BS3_Supporting
D148H	NA	Functional	noLOF	noLOF	noLOF	NA	BS3
D148I	AASub (no Kato data)	No data	LOF	LOF	noLOF	NA	PS3_Supporting
D148K	AASub (no Kato data)	No data	noLOF	noLOF	noLOF	NA	BS3_Supporting
D148L	AASub (no Kato data)	No data	LOF	LOF	noLOF	NA	PS3_Supporting
D148N	NA	Functional	noLOF	noLOF	LOF	NA	BS3
D148P	AASub (no Kato data)	No data	LOF	LOF	LOF	NA	PS3_Supporting
D148Q	AASub (no Kato data)	No data	noLOF	noLOF	noLOF	NA	BS3_Supporting
D148R	AASub (no Kato data)	No data	noLOF	noLOF	noLOF	NA	BS3_Supporting
D148S	AASub (no Kato data)	No data	noLOF	LOF	noLOF	NA	BS3_Supporting
D148T	AASub (no Kato data)	No data	noLOF	LOF	noLOF	NA	BS3_Supporting
D148V	NA	Partially functional	noLOF	LOF	noLOF	NA	No evidence
D148Y	NA	Partially functional	LOF	noLOF	noLOF	NA	No evidence
S149A	NA	Functional	noLOF	noLOF	noLOF	NA	BS3
S149C	NA	Partially functional	noLOF	noLOF	noLOF	NA	BS3_Supporting
S149D	AASub (no Kato data)	No data	noLOF	LOF	noLOF	NA	BS3_Supporting
S149F	NA	Partially functional	noLOF	LOF	noLOF	NA	No evidence
S149G	AASub (no Kato data)	No data	noLOF	noLOF	noLOF	NA	BS3_Supporting
S149H	AASub (no Kato data)	No data	noLOF	noLOF	LOF	NA	BS3_Supporting
S149I	AASub (no Kato data)	No data	noLOF	LOF	noLOF	NA	BS3_Supporting
S149L	AASub (no Kato data)	No data	noLOF	LOF	noLOF	NA	BS3_Supporting
S149N	AASub (no Kato data)	No data	noLOF	noLOF	noLOF	NA	BS3_Supporting
S149P	NA	Partially functional	noLOF	noLOF	noLOF	NA	BS3_Supporting
S149R	AASub (no Kato data)	No data	noLOF	LOF	noLOF	NA	BS3_Supporting
S149T	NA	Functional	noLOF	noLOF	noLOF	NA	BS3
S149V	AASub (no Kato data)	No data	noLOF	LOF	noLOF	NA	BS3_Supporting
S149W	AASub (no Kato data)	No data	noLOF	noLOF	noLOF	NA	BS3_Supporting
S149Y	NA	Functional	noLOF	noLOF	noLOF	NA	BS3
T150A	NA	Functional	noLOF	noLOF	noLOF	NA	BS3
T150E	AASub (no Kato data)	No data	noLOF	noLOF	noLOF	NA	BS3_Supporting
T150G	AASub (no Kato data)	No data	noLOF	noLOF	noLOF	NA	BS3_Supporting
T150I	NA	Functional	noLOF	noLOF	noLOF	NA	BS3
T150K	NA	Functional	noLOF	noLOF	noLOF	NA	BS3
T150L	AASub (no Kato data)	No data	noLOF	LOF	noLOF	NA	BS3_Supporting
T150M	AASub (no Kato data)	No data	LOF	noLOF	noLOF	NA	BS3_Supporting
T150N	AASub (no Kato data)	No data	noLOF	LOF	noLOF	NA	BS3_Supporting
T150P	NA	Functional	noLOF	LOF	noLOF	NA	BS3
T150R	NA	Functional	noLOF	noLOF	noLOF	NA	BS3
T150S	NA	Functional	noLOF	LOF	noLOF	NA	BS3
T150V	AASub (no Kato data)	No data	noLOF	noLOF	noLOF	NA	BS3_Supporting
P151A	NA	Non-functional	LOF	LOF	NA	NA	PS3
P151C	AASub (no Kato data)	No data	LOF	noLOF	noLOF	NA	BS3_Supporting
P151D	AASub (no Kato data)	No data	LOF	LOF	LOF	NA	PS3_Supporting
P151F	AASub (no Kato data)	No data	LOF	LOF	LOF	NA	PS3_Supporting
P151G	AASub (no Kato data)	No data	LOF	LOF	LOF	NA	PS3_Supporting
P151H	NA	Non-functional	LOF	noLOF	LOF	NA	PS3
P151I	AASub (no Kato data)	No data	LOF	LOF	noLOF	NA	PS3_Supporting
P151L	NA	Partially functional	LOF	noLOF	noLOF	NA	No evidence
P151N	AASub (no Kato data)	No data	LOF	LOF	LOF	NA	PS3_Supporting
P151Q	AASub (no Kato data)	No data	LOF	LOF	LOF	NA	PS3_Supporting
P151R	NA	Non-functional	LOF	LOF	LOF	NA	PS3
P151S	NA	Non-functional	LOF	LOF	LOF	NA	PS3
P151T	NA	Non-functional	LOF	LOF	LOF	NA	PS3
P151V	AASub (no Kato data)	No data	LOF	LOF	noLOF	NA	PS3_Supporting
P151Y	AASub (no Kato data)	No data	LOF	LOF	LOF	NA	PS3_Supporting
P152A	NA	Non-functional	LOF	noLOF	noLOF	NA	No evidence
P152E	AASub (no Kato data)	No data	LOF	LOF	noLOF	NA	PS3_Supporting
P152G	AASub (no Kato data)	No data	LOF	LOF	noLOF	NA	PS3_Supporting
P152H	AASub (no Kato data)	No data	LOF	LOF	LOF	NA	PS3_Supporting
P152K	AASub (no Kato data)	No data	LOF	LOF	noLOF	NA	PS3_Supporting
P152L	CCG>CTA	Non-functional	LOF	LOF	LOF	NA	PS3
P152L	CC>TT	Non-functional	LOF	LOF	noLOF	NA	PS3
P152L	C>T	Non-functional	LOF	LOF	noLOF	NA	PS3
P152Q	NA	Non-functional	LOF	noLOF	noLOF	NA	No evidence
P152R	NA	Non-functional	LOF	LOF	LOF	NA	PS3
P152S	CC>TT	Non-functional	LOF	LOF	noLOF	NA	PS3
P152S	C>T	Non-functional	LOF	LOF	LOF	NA	PS3
P152T	NA	Non-functional	LOF	noLOF	noLOF	NA	No evidence
P152V	AASub (no Kato data)	No data	LOF	LOF	LOF	NA	PS3_Supporting
P152W	AASub (no Kato data)	No data	LOF	LOF	LOF	NA	PS3_Supporting
P153A	NA	Functional	noLOF	LOF	noLOF	NA	BS3
P153C	AASub (no Kato data)	No data	noLOF	noLOF	noLOF	NA	BS3_Supporting
P153D	AASub (no Kato data)	No data	noLOF	noLOF	noLOF	NA	BS3_Supporting
P153F	AASub (no Kato data)	No data	noLOF	noLOF	noLOF	NA	BS3_Supporting
P153G	AASub (no Kato data)	No data	noLOF	LOF	noLOF	NA	BS3_Supporting
P153H	NA	Partially functional	noLOF	noLOF	noLOF	NA	BS3_Supporting
P153I	AASub (no Kato data)	No data	noLOF	noLOF	noLOF	NA	BS3_Supporting
P153L	NA	Partially functional	noLOF	noLOF	noLOF	NA	BS3_Supporting
P153N	AASub (no Kato data)	No data	noLOF	LOF	noLOF	NA	BS3_Supporting
P153Q	AASub (no Kato data)	No data	noLOF	noLOF	noLOF	NA	BS3_Supporting
P153R	NA	Partially functional	noLOF	noLOF	noLOF	NA	BS3_Supporting
P153S	NA	Partially functional	noLOF	noLOF	noLOF	NA	BS3_Supporting
P153T	NA	Partially functional	noLOF	noLOF	noLOF	NA	BS3_Supporting
P153V	AASub (no Kato data)	No data	noLOF	noLOF	noLOF	NA	BS3_Supporting
P153Y	AASub (no Kato data)	No data	noLOF	noLOF	noLOF	NA	BS3_Supporting
G154A	NA	Partially functional	LOF	noLOF	noLOF	NA	No evidence
G154C	NA	Partially functional	LOF	noLOF	LOF	NA	PS3_Moderate
G154D	NA	Partially functional	noLOF	noLOF	noLOF	NA	BS3_Supporting
G154E	AASub (no Kato data)	No data	noLOF	noLOF	noLOF	NA	BS3_Supporting
G154F	AASub (no Kato data)	No data	LOF	noLOF	noLOF	NA	BS3_Supporting
G154I	AASub (no Kato data)	No data	LOF	LOF	LOF	NA	PS3_Supporting
G154L	AASub (no Kato data)	No data	LOF	noLOF	noLOF	NA	BS3_Supporting
G154N	AASub (no Kato data)	No data	noLOF	LOF	noLOF	NA	BS3_Supporting
G154R	NA	Partially functional	LOF	LOF	noLOF	NA	PS3_Moderate
G154S	NA	Partially functional	noLOF	noLOF	noLOF	NA	BS3_Supporting
G154T	AASub (no Kato data)	No data	LOF	LOF	noLOF	NA	PS3_Supporting
G154V	NA	Non-functional	LOF	LOF	LOF	NA	PS3
G154W	AASub (no Kato data)	No data	LOF	noLOF	noLOF	NA	BS3_Supporting
G154Y	AASub (no Kato data)	No data	LOF	noLOF	noLOF	NA	BS3_Supporting
T155A	NA	Functional	noLOF	noLOF	noLOF	NA	BS3
T155C	AASub (no Kato data)	No data	noLOF	noLOF	noLOF	NA	BS3_Supporting
T155D	AASub (no Kato data)	No data	LOF	LOF	LOF	NA	PS3_Supporting
T155F	AASub (no Kato data)	No data	LOF	LOF	LOF	NA	PS3_Supporting
T155G	AASub (no Kato data)	No data	LOF	LOF	LOF	NA	PS3_Supporting
T155H	AASub (no Kato data)	No data	LOF	LOF	LOF	NA	PS3_Supporting
T155I	C>T	Non-functional	LOF	LOF	noLOF	NA	PS3
T155I	CC>TT	Non-functional	LOF	LOF	LOF	NA	PS3
T155K	AASub (no Kato data)	No data	LOF	LOF	LOF	NA	PS3_Supporting
T155L	AASub (no Kato data)	No data	LOF	noLOF	noLOF	NA	BS3_Supporting
T155M	AASub (no Kato data)	No data	LOF	LOF	LOF	NA	PS3_Supporting
T155N	NA	Non-functional	LOF	noLOF	LOF	NA	PS3
T155P	NA	Non-functional	LOF	LOF	noLOF	NA	PS3
T155R	AASub (no Kato data)	No data	LOF	LOF	LOF	NA	PS3_Supporting
T155S	NA	Functional	noLOF	noLOF	noLOF	NA	BS3
T155V	AASub (no Kato data)	No data	LOF	noLOF	noLOF	NA	BS3_Supporting
T155Y	AASub (no Kato data)	No data	LOF	LOF	LOF	NA	PS3_Supporting
R156A	AASub (no Kato data)	No data	LOF	LOF	noLOF	NA	PS3_Supporting
R156C	NA	Partially functional	noLOF	noLOF	noLOF	NA	BS3_Supporting
R156D	AASub (no Kato data)	No data	LOF	LOF	LOF	NA	PS3_Supporting
R156F	AASub (no Kato data)	No data	noLOF	noLOF	noLOF	NA	BS3_Supporting
R156G	NA	Non-functional	LOF	LOF	LOF	NA	PS3
R156H	NA	Partially functional	noLOF	noLOF	noLOF	NA	BS3_Supporting
R156I	AASub (no Kato data)	No data	noLOF	noLOF	noLOF	NA	BS3_Supporting
R156L	NA	Functional	noLOF	noLOF	noLOF	NA	BS3
R156N	AASub (no Kato data)	No data	noLOF	noLOF	noLOF	NA	BS3_Supporting
R156P	NA	Non-functional	LOF	LOF	LOF	NA	PS3
R156Q	AASub (no Kato data)	No data	noLOF	LOF	noLOF	NA	BS3_Supporting
R156S	NA	Partially functional	noLOF	noLOF	noLOF	NA	BS3_Supporting
R156T	AASub (no Kato data)	No data	noLOF	LOF	noLOF	NA	BS3_Supporting
R156V	AASub (no Kato data)	No data	noLOF	noLOF	noLOF	NA	BS3_Supporting
R156W	AASub (no Kato data)	No data	noLOF	noLOF	noLOF	NA	BS3_Supporting
R156Y	AASub (no Kato data)	No data	noLOF	LOF	noLOF	NA	BS3_Supporting
V157A	NA	Non-functional	LOF	LOF	NA	NA	PS3
V157C	AASub (no Kato data)	No data	LOF	noLOF	noLOF	NA	BS3_Supporting
V157D	NA	Non-functional	LOF	LOF	LOF	NA	PS3
V157E	AASub (no Kato data)	No data	LOF	LOF	LOF	NA	PS3_Supporting
V157F	NA	Non-functional	LOF	noLOF	LOF	NA	PS3
V157G	NA	Non-functional	LOF	LOF	LOF	NA	PS3
V157H	AASub (no Kato data)	No data	LOF	LOF	LOF	NA	PS3_Supporting
V157I	NA	Partially functional	noLOF	noLOF	noLOF	NA	BS3_Supporting
V157L	NA	Non-functional	LOF	LOF	noLOF	NA	PS3
V157M	AASub (no Kato data)	No data	LOF	LOF	LOF	NA	PS3_Supporting
V157N	AASub (no Kato data)	No data	LOF	LOF	LOF	NA	PS3_Supporting
V157R	AASub (no Kato data)	No data	LOF	LOF	LOF	NA	PS3_Supporting
V157S	AASub (no Kato data)	No data	LOF	LOF	LOF	NA	PS3_Supporting
V157T	AASub (no Kato data)	No data	LOF	LOF	LOF	NA	PS3_Supporting
V157Y	AASub (no Kato data)	No data	LOF	LOF	LOF	NA	PS3_Supporting
R158A	AASub (no Kato data)	No data	LOF	noLOF	noLOF	NA	BS3_Supporting
R158C	NA	Partially functional	LOF	noLOF	noLOF	NA	No evidence
R158D	AASub (no Kato data)	No data	LOF	LOF	LOF	NA	PS3_Supporting
R158F	AASub (no Kato data)	No data	LOF	LOF	LOF	NA	PS3_Supporting
R158G	NA	Non-functional	LOF	LOF	LOF	NA	PS3
R158H	NA	Non-functional	LOF	LOF	LOF	NA	PS3
R158I	AASub (no Kato data)	No data	LOF	noLOF	noLOF	NA	BS3_Supporting
R158L	NA	Non-functional	LOF	LOF	LOF	NA	PS3
R158N	AASub (no Kato data)	No data	LOF	LOF	LOF	NA	PS3_Supporting
R158P	NA	Non-functional	LOF	LOF	LOF	NA	PS3
R158Q	AASub (no Kato data)	No data	LOF	LOF	LOF	NA	PS3_Supporting
R158S	NA	Non-functional	LOF	noLOF	noLOF	NA	No evidence
R158T	AASub (no Kato data)	No data	LOF	LOF	LOF	NA	PS3_Supporting
R158V	AASub (no Kato data)	No data	LOF	noLOF	noLOF	NA	BS3_Supporting
R158W	AASub (no Kato data)	No data	LOF	LOF	LOF	NA	PS3_Supporting
R158Y	AASub (no Kato data)	No data	LOF	LOF	LOF	NA	PS3_Supporting
A159C	AASub (no Kato data)	No data	noLOF	noLOF	noLOF	NA	BS3_Supporting
A159D	NA	Non-functional	LOF	noLOF	LOF	NA	PS3
A159E	AASub (no Kato data)	No data	LOF	LOF	LOF	NA	PS3_Supporting
A159F	AASub (no Kato data)	No data	LOF	LOF	LOF	NA	PS3_Supporting
A159G	NA	Partially functional	LOF	LOF	noLOF	NA	PS3_Moderate
A159H	AASub (no Kato data)	No data	LOF	LOF	LOF	NA	PS3_Supporting
A159I	AASub (no Kato data)	No data	LOF	LOF	LOF	NA	PS3_Supporting
A159L	AASub (no Kato data)	No data	LOF	LOF	LOF	NA	PS3_Supporting
A159N	AASub (no Kato data)	No data	LOF	LOF	LOF	NA	PS3_Supporting
A159P	NA	Non-functional	LOF	LOF	LOF	NA	PS3
A159R	AASub (no Kato data)	No data	LOF	LOF	LOF	NA	PS3_Supporting
A159S	NA	Partially functional	LOF	noLOF	noLOF	NA	No evidence
A159T	NA	Functional	noLOF	noLOF	noLOF	NA	BS3
A159V	NA	Non-functional	LOF	LOF	LOF	NA	PS3
A159Y	AASub (no Kato data)	No data	LOF	LOF	LOF	NA	PS3_Supporting
M160A	AASub (no Kato data)	No data	LOF	noLOF	noLOF	NA	BS3_Supporting
M160E	AASub (no Kato data)	No data	LOF	noLOF	noLOF	NA	BS3_Supporting
M160F	AASub (no Kato data)	No data	LOF	noLOF	noLOF	NA	BS3_Supporting
M160G	AASub (no Kato data)	No data	LOF	LOF	LOF	NA	PS3_Supporting
M160I	NA	Partially functional	noLOF	noLOF	noLOF	NA	BS3_Supporting
M160K	NA	Partially functional	LOF	LOF	noLOF	NA	PS3_Moderate
M160L	NA	Functional	noLOF	noLOF	noLOF	NA	BS3
M160N	AASub (no Kato data)	No data	LOF	LOF	LOF	NA	PS3_Supporting
M160P	AASub (no Kato data)	No data	LOF	LOF	LOF	NA	PS3_Supporting
M160Q	AASub (no Kato data)	No data	noLOF	noLOF	noLOF	NA	BS3_Supporting
M160R	NA	Partially functional	LOF	noLOF	noLOF	NA	No evidence
M160S	AASub (no Kato data)	No data	LOF	LOF	noLOF	NA	PS3_Supporting
M160T	NA	Functional	noLOF	noLOF	noLOF	NA	BS3
M160V	NA	Functional	noLOF	noLOF	noLOF	NA	BS3
M160W	AASub (no Kato data)	No data	LOF	LOF	LOF	NA	PS3_Supporting
A161C	AASub (no Kato data)	No data	noLOF	noLOF	noLOF	NA	BS3_Supporting
A161D	NA	Non-functional	LOF	noLOF	LOF	NA	PS3
A161E	AASub (no Kato data)	No data	LOF	LOF	LOF	NA	PS3_Supporting
A161F	AASub (no Kato data)	No data	LOF	LOF	LOF	NA	PS3_Supporting
A161G	NA	Partially functional	LOF	LOF	noLOF	NA	PS3_Moderate
A161H	AASub (no Kato data)	No data	LOF	LOF	LOF	NA	PS3_Supporting
A161I	AASub (no Kato data)	No data	LOF	LOF	LOF	NA	PS3_Supporting
A161L	AASub (no Kato data)	No data	LOF	LOF	noLOF	NA	PS3_Supporting
A161N	AASub (no Kato data)	No data	LOF	LOF	LOF	NA	PS3_Supporting
A161P	NA	Partially functional	LOF	noLOF	noLOF	NA	No evidence
A161R	AASub (no Kato data)	No data	LOF	LOF	LOF	NA	PS3_Supporting
A161S	NA	Partially functional	LOF	noLOF	noLOF	NA	No evidence
A161T	NA	Partially functional	LOF	LOF	LOF	NA	PS3_Moderate
A161V	NA	Partially functional	LOF	noLOF	noLOF	NA	No evidence
A161Y	AASub (no Kato data)	No data	LOF	LOF	LOF	NA	PS3_Supporting
I162A	AASub (no Kato data)	No data	LOF	LOF	noLOF	NA	PS3_Supporting
I162C	AASub (no Kato data)	No data	noLOF	noLOF	noLOF	NA	BS3_Supporting
I162D	AASub (no Kato data)	No data	LOF	LOF	LOF	NA	PS3_Supporting
I162F	NA	Non-functional	LOF	LOF	LOF	NA	PS3
I162G	AASub (no Kato data)	No data	LOF	LOF	LOF	NA	PS3_Supporting
I162H	AASub (no Kato data)	No data	LOF	LOF	LOF	NA	PS3_Supporting
I162K	AASub (no Kato data)	No data	LOF	LOF	noLOF	NA	PS3_Supporting
I162L	NA	Partially functional	noLOF	noLOF	noLOF	NA	BS3_Supporting
I162M	NA	Partially functional	noLOF	noLOF	noLOF	NA	BS3_Supporting
I162N	NA	Non-functional	LOF	LOF	LOF	NA	PS3
I162R	AASub (no Kato data)	No data	LOF	LOF	noLOF	NA	PS3_Supporting
I162S	NA	Non-functional	LOF	LOF	LOF	NA	PS3
I162T	NA	Non-functional	LOF	noLOF	noLOF	NA	No evidence
I162V	NA	Partially functional	noLOF	noLOF	noLOF	NA	BS3_Supporting
I162Y	AASub (no Kato data)	No data	LOF	LOF	LOF	NA	PS3_Supporting
Y163A	AASub (no Kato data)	No data	LOF	LOF	LOF	NA	PS3_Supporting
Y163C	NA	Non-functional	LOF	LOF	LOF	NA	PS3
Y163D	NA	Non-functional	LOF	LOF	LOF	NA	PS3
Y163E	AASub (no Kato data)	No data	LOF	LOF	LOF	NA	PS3_Supporting
Y163F	NA	Functional	noLOF	noLOF	noLOF	NA	BS3
Y163G	AASub (no Kato data)	No data	LOF	LOF	LOF	NA	PS3_Supporting
Y163H	NA	Non-functional	LOF	LOF	LOF	NA	PS3
Y163I	AASub (no Kato data)	No data	LOF	LOF	LOF	NA	PS3_Supporting
Y163K	AASub (no Kato data)	No data	LOF	LOF	LOF	NA	PS3_Supporting
Y163L	AASub (no Kato data)	No data	LOF	LOF	LOF	NA	PS3_Supporting
Y163N	NA	Non-functional	LOF	LOF	LOF	NA	PS3
Y163P	AASub (no Kato data)	No data	LOF	LOF	LOF	NA	PS3_Supporting
Y163Q	AASub (no Kato data)	No data	LOF	LOF	LOF	NA	PS3_Supporting
Y163R	AASub (no Kato data)	No data	LOF	LOF	LOF	NA	PS3_Supporting
Y163S	NA	Non-functional	LOF	LOF	LOF	NA	PS3
Y163T	AASub (no Kato data)	No data	LOF	LOF	LOF	NA	PS3_Supporting
Y163V	AASub (no Kato data)	No data	LOF	LOF	LOF	NA	PS3_Supporting
Y163W	AASub (no Kato data)	No data	LOF	LOF	LOF	NA	PS3_Supporting
K164A	AASub (no Kato data)	No data	noLOF	noLOF	noLOF	NA	BS3_Supporting
K164D	AASub (no Kato data)	No data	LOF	LOF	LOF	NA	PS3_Supporting
K164E	NA	Non-functional	LOF	LOF	LOF	NA	PS3
K164G	AASub (no Kato data)	No data	LOF	LOF	LOF	NA	PS3_Supporting
K164H	AASub (no Kato data)	No data	LOF	LOF	LOF	NA	PS3_Supporting
K164I	AASub (no Kato data)	No data	LOF	noLOF	noLOF	NA	BS3_Supporting
K164M	NA	Partially functional	LOF	noLOF	noLOF	NA	No evidence
K164N	NA	Partially functional	LOF	noLOF	noLOF	NA	No evidence
K164P	AASub (no Kato data)	No data	LOF	noLOF	LOF	NA	PS3_Supporting
K164Q	NA	Partially functional	LOF	noLOF	noLOF	NA	No evidence
K164R	NA	Partially functional	noLOF	noLOF	noLOF	NA	BS3_Supporting
K164S	AASub (no Kato data)	No data	LOF	LOF	noLOF	NA	PS3_Supporting
K164T	NA	Partially functional	LOF	noLOF	noLOF	NA	No evidence
K164V	AASub (no Kato data)	No data	LOF	noLOF	noLOF	NA	BS3_Supporting
K164W	AASub (no Kato data)	No data	LOF	LOF	LOF	NA	PS3_Supporting
K164Y	AASub (no Kato data)	No data	LOF	LOF	LOF	NA	PS3_Supporting
Q165A	AASub (no Kato data)	No data	noLOF	noLOF	noLOF	NA	BS3_Supporting
Q165D	AASub (no Kato data)	No data	noLOF	noLOF	noLOF	NA	BS3_Supporting
Q165E	NA	Functional	noLOF	noLOF	noLOF	NA	BS3
Q165G	AASub (no Kato data)	No data	noLOF	noLOF	noLOF	NA	BS3_Supporting
Q165H	NA	Functional	noLOF	noLOF	noLOF	NA	BS3
Q165K	NA	Partially functional	noLOF	noLOF	noLOF	NA	BS3_Supporting
Q165L	NA	Partially functional	noLOF	noLOF	noLOF	NA	BS3_Supporting
Q165N	AASub (no Kato data)	No data	noLOF	noLOF	noLOF	NA	BS3_Supporting
Q165P	NA	Partially functional	LOF	noLOF	noLOF	NA	No evidence
Q165R	NA	Partially functional	noLOF	noLOF	noLOF	NA	BS3_Supporting
Q165S	AASub (no Kato data)	No data	noLOF	LOF	noLOF	NA	BS3_Supporting
Q165T	AASub (no Kato data)	No data	noLOF	LOF	noLOF	NA	BS3_Supporting
Q165V	AASub (no Kato data)	No data	LOF	noLOF	noLOF	NA	BS3_Supporting
Q165W	AASub (no Kato data)	No data	noLOF	noLOF	noLOF	NA	BS3_Supporting
Q165Y	AASub (no Kato data)	No data	noLOF	noLOF	noLOF	NA	BS3_Supporting
S166A	NA	Functional	noLOF	noLOF	noLOF	NA	BS3
S166C	AASub (no Kato data)	No data	noLOF	noLOF	noLOF	NA	BS3_Supporting
S166E	AASub (no Kato data)	No data	noLOF	noLOF	noLOF	NA	BS3_Supporting
S166F	AASub (no Kato data)	No data	noLOF	noLOF	noLOF	NA	BS3_Supporting
S166G	AASub (no Kato data)	No data	noLOF	noLOF	noLOF	NA	BS3_Supporting
S166I	AASub (no Kato data)	No data	noLOF	noLOF	noLOF	NA	BS3_Supporting
S166K	AASub (no Kato data)	No data	noLOF	noLOF	noLOF	NA	BS3_Supporting
S166L	NA	Partially functional	noLOF	noLOF	noLOF	NA	BS3_Supporting
S166P	NA	Functional	noLOF	noLOF	noLOF	NA	BS3
S166Q	AASub (no Kato data)	No data	noLOF	noLOF	noLOF	NA	BS3_Supporting
S166R	AASub (no Kato data)	No data	noLOF	noLOF	noLOF	NA	BS3_Supporting
S166T	NA	Functional	noLOF	noLOF	noLOF	NA	BS3
S166V	AASub (no Kato data)	No data	LOF	noLOF	noLOF	NA	BS3_Supporting
S166W	AASub (no Kato data)	No data	noLOF	LOF	noLOF	NA	BS3_Supporting
S166Y	AASub (no Kato data)	No data	noLOF	noLOF	noLOF	NA	BS3_Supporting
Q167A	AASub (no Kato data)	No data	noLOF	noLOF	noLOF	NA	BS3_Supporting
Q167D	AASub (no Kato data)	No data	noLOF	noLOF	noLOF	NA	BS3_Supporting
Q167E	NA	Functional	noLOF	noLOF	noLOF	NA	BS3
Q167G	AASub (no Kato data)	No data	noLOF	noLOF	noLOF	NA	BS3_Supporting
Q167H	NA	Partially functional	noLOF	noLOF	noLOF	NA	BS3_Supporting
Q167K	NA	Partially functional	noLOF	noLOF	noLOF	NA	BS3_Supporting
Q167L	NA	Partially functional	noLOF	noLOF	noLOF	NA	BS3_Supporting
Q167N	AASub (no Kato data)	No data	noLOF	noLOF	noLOF	NA	BS3_Supporting
Q167P	NA	Partially functional	noLOF	noLOF	noLOF	NA	BS3_Supporting
Q167R	NA	Partially functional	noLOF	noLOF	noLOF	NA	BS3_Supporting
Q167S	AASub (no Kato data)	No data	noLOF	noLOF	noLOF	NA	BS3_Supporting
Q167T	AASub (no Kato data)	No data	noLOF	noLOF	noLOF	NA	BS3_Supporting
Q167V	AASub (no Kato data)	No data	noLOF	LOF	noLOF	NA	BS3_Supporting
Q167W	AASub (no Kato data)	No data	LOF	noLOF	noLOF	NA	BS3_Supporting
Q167Y	AASub (no Kato data)	No data	noLOF	LOF	noLOF	NA	BS3_Supporting
H168A	AASub (no Kato data)	No data	LOF	noLOF	noLOF	NA	BS3_Supporting
H168C	AASub (no Kato data)	No data	noLOF	noLOF	noLOF	NA	BS3_Supporting
H168D	NA	Partially functional	LOF	noLOF	noLOF	NA	No evidence
H168E	AASub (no Kato data)	No data	LOF	noLOF	LOF	NA	PS3_Supporting
H168F	AASub (no Kato data)	No data	noLOF	noLOF	noLOF	NA	BS3_Supporting
H168G	AASub (no Kato data)	No data	LOF	LOF	LOF	NA	PS3_Supporting
H168I	AASub (no Kato data)	No data	LOF	LOF	LOF	NA	PS3_Supporting
H168K	AASub (no Kato data)	No data	LOF	LOF	LOF	NA	PS3_Supporting
H168L	NA	Non-functional	LOF	LOF	LOF	NA	PS3
H168N	NA	Partially functional	LOF	noLOF	noLOF	NA	No evidence
H168P	NA	Non-functional	LOF	LOF	LOF	NA	PS3
H168Q	NA	Partially functional	LOF	noLOF	noLOF	NA	No evidence
H168R	NA	Non-functional	LOF	LOF	LOF	NA	PS3
H168S	AASub (no Kato data)	No data	noLOF	noLOF	noLOF	NA	BS3_Supporting
H168T	AASub (no Kato data)	No data	LOF	LOF	LOF	NA	PS3_Supporting
H168V	AASub (no Kato data)	No data	LOF	LOF	noLOF	NA	PS3_Supporting
H168Y	NA	Functional	noLOF	noLOF	noLOF	NA	BS3
M169A	AASub (no Kato data)	No data	noLOF	noLOF	noLOF	NA	BS3_Supporting
M169E	AASub (no Kato data)	No data	noLOF	LOF	noLOF	NA	BS3_Supporting
M169F	AASub (no Kato data)	No data	noLOF	LOF	noLOF	NA	BS3_Supporting
M169G	AASub (no Kato data)	No data	noLOF	noLOF	noLOF	NA	BS3_Supporting
M169I	NA	Partially functional	noLOF	noLOF	noLOF	NA	BS3_Supporting
M169K	NA	Partially functional	noLOF	noLOF	noLOF	NA	BS3_Supporting
M169L	NA	Partially functional	noLOF	noLOF	noLOF	NA	BS3_Supporting
M169N	AASub (no Kato data)	No data	noLOF	LOF	noLOF	NA	BS3_Supporting
M169P	AASub (no Kato data)	No data	LOF	LOF	LOF	NA	PS3_Supporting
M169Q	AASub (no Kato data)	No data	noLOF	noLOF	noLOF	NA	BS3_Supporting
M169R	NA	Functional	noLOF	noLOF	noLOF	NA	BS3
M169S	AASub (no Kato data)	No data	noLOF	noLOF	noLOF	NA	BS3_Supporting
M169T	NA	Functional	noLOF	noLOF	noLOF	NA	BS3
M169V	NA	Partially functional	noLOF	noLOF	noLOF	NA	BS3_Supporting
M169W	AASub (no Kato data)	No data	noLOF	noLOF	noLOF	NA	BS3_Supporting
T170A	NA	Partially functional	noLOF	noLOF	noLOF	NA	BS3_Supporting
T170E	AASub (no Kato data)	No data	LOF	noLOF	noLOF	NA	BS3_Supporting
T170G	AASub (no Kato data)	No data	noLOF	noLOF	noLOF	NA	BS3_Supporting
T170I	AASub (no Kato data)	No data	noLOF	LOF	noLOF	NA	BS3_Supporting
T170K	NA	Partially functional	noLOF	noLOF	noLOF	NA	BS3_Supporting
T170M	NA	Partially functional	noLOF	noLOF	noLOF	NA	BS3_Supporting
T170N	AASub (no Kato data)	No data	noLOF	noLOF	noLOF	NA	BS3_Supporting
T170P	NA	Partially functional	LOF	LOF	noLOF	NA	PS3_Moderate
T170Q	AASub (no Kato data)	No data	LOF	noLOF	noLOF	NA	BS3_Supporting
T170R	NA	Partially functional	noLOF	LOF	noLOF	NA	No evidence
T170S	NA	Partially functional	noLOF	noLOF	noLOF	NA	BS3_Supporting
T170V	AASub (no Kato data)	No data	noLOF	noLOF	noLOF	NA	BS3_Supporting
T170W	AASub (no Kato data)	No data	noLOF	LOF	noLOF	NA	BS3_Supporting
E171A	NA	Partially functional	noLOF	noLOF	noLOF	NA	BS3_Supporting
E171D	NA	Partially functional	noLOF	noLOF	noLOF	NA	BS3_Supporting
E171G	NA	Non-functional	LOF	LOF	LOF	NA	PS3
E171H	AASub (no Kato data)	No data	noLOF	noLOF	noLOF	NA	BS3_Supporting
E171K	NA	Functional	noLOF	noLOF	noLOF	NA	BS3
E171M	AASub (no Kato data)	No data	LOF	LOF	noLOF	NA	PS3_Supporting
E171N	AASub (no Kato data)	No data	LOF	noLOF	noLOF	NA	BS3_Supporting
E171P	AASub (no Kato data)	No data	LOF	LOF	LOF	NA	PS3_Supporting
E171Q	NA	Partially functional	noLOF	noLOF	noLOF	NA	BS3_Supporting
E171R	AASub (no Kato data)	No data	LOF	LOF	noLOF	NA	PS3_Supporting
E171S	AASub (no Kato data)	No data	noLOF	noLOF	noLOF	NA	BS3_Supporting
E171T	AASub (no Kato data)	No data	noLOF	noLOF	noLOF	NA	BS3_Supporting
E171V	NA	Partially functional	LOF	noLOF	noLOF	NA	No evidence
E171W	AASub (no Kato data)	No data	LOF	LOF	LOF	NA	PS3_Supporting
E171Y	AASub (no Kato data)	No data	LOF	LOF	noLOF	NA	PS3_Supporting
V172A	NA	Functional	noLOF	noLOF	noLOF	NA	BS3
V172C	AASub (no Kato data)	No data	LOF	noLOF	noLOF	NA	BS3_Supporting
V172D	NA	Non-functional	LOF	LOF	LOF	NA	PS3
V172E	AASub (no Kato data)	No data	LOF	LOF	LOF	NA	PS3_Supporting
V172F	NA	Non-functional	LOF	noLOF	LOF	NA	PS3
V172G	NA	Non-functional	LOF	LOF	noLOF	NA	PS3
V172H	AASub (no Kato data)	No data	LOF	noLOF	noLOF	NA	BS3_Supporting
V172I	NA	Functional	noLOF	noLOF	noLOF	NA	BS3
V172L	NA	Partially functional	LOF	noLOF	noLOF	NA	No evidence
V172M	AASub (no Kato data)	No data	LOF	noLOF	noLOF	NA	BS3_Supporting
V172N	AASub (no Kato data)	No data	LOF	noLOF	noLOF	NA	BS3_Supporting
V172P	AASub (no Kato data)	No data	noLOF	noLOF	noLOF	NA	BS3_Supporting
V172R	AASub (no Kato data)	No data	LOF	LOF	LOF	NA	PS3_Supporting
V172S	AASub (no Kato data)	No data	LOF	noLOF	noLOF	NA	BS3_Supporting
V172T	AASub (no Kato data)	No data	noLOF	noLOF	noLOF	NA	BS3_Supporting
V172Y	AASub (no Kato data)	No data	LOF	LOF	LOF	NA	PS3_Supporting
V173A	NA	Partially functional	LOF	LOF	LOF	NA	PS3_Moderate
V173D	AASub (no Kato data)	No data	LOF	LOF	LOF	NA	PS3_Supporting
V173E	NA	Non-functional	LOF	LOF	LOF	NA	PS3
V173F	AASub (no Kato data)	No data	LOF	LOF	LOF	NA	PS3_Supporting
V173G	NA	Non-functional	LOF	LOF	LOF	NA	PS3
V173I	AASub (no Kato data)	No data	LOF	LOF	LOF	NA	PS3_Supporting
V173K	AASub (no Kato data)	No data	LOF	LOF	LOF	NA	PS3_Supporting
V173L	NA	Non-functional	LOF	noLOF	LOF	NA	PS3
V173M	NA	Non-functional	LOF	LOF	LOF	NA	PS3
V173P	AASub (no Kato data)	No data	LOF	LOF	noLOF	NA	PS3_Supporting
V173Q	AASub (no Kato data)	No data	LOF	LOF	LOF	NA	PS3_Supporting
V173R	AASub (no Kato data)	No data	LOF	LOF	LOF	NA	PS3_Supporting
V173S	AASub (no Kato data)	No data	LOF	LOF	LOF	NA	PS3_Supporting
V173T	AASub (no Kato data)	No data	LOF	LOF	LOF	NA	PS3_Supporting
V173W	AASub (no Kato data)	No data	LOF	LOF	LOF	NA	PS3_Supporting
R174A	AASub (no Kato data)	No data	noLOF	noLOF	noLOF	NA	BS3_Supporting
R174C	AASub (no Kato data)	No data	LOF	noLOF	noLOF	NA	BS3_Supporting
R174E	AASub (no Kato data)	No data	LOF	LOF	LOF	NA	PS3_Supporting
R174G	NA	Partially functional	LOF	noLOF	noLOF	NA	No evidence
R174I	AASub (no Kato data)	No data	LOF	LOF	noLOF	NA	PS3_Supporting
R174K	NA	Functional	noLOF	noLOF	noLOF	NA	BS3
R174M	NA	Partially functional	noLOF	noLOF	noLOF	NA	BS3_Supporting
R174N	AASub (no Kato data)	No data	LOF	LOF	LOF	NA	PS3_Supporting
R174P	AASub (no Kato data)	No data	LOF	LOF	LOF	NA	PS3_Supporting
R174Q	AASub (no Kato data)	No data	noLOF	LOF	noLOF	NA	BS3_Supporting
R174S	NA	Partially functional	LOF	noLOF	noLOF	NA	No evidence
R174T	NA	Partially functional	noLOF	noLOF	noLOF	NA	BS3_Supporting
R174V	AASub (no Kato data)	No data	noLOF	LOF	noLOF	NA	BS3_Supporting
R174W	NA	Non-functional	LOF	LOF	LOF	NA	PS3
R175A	AASub (no Kato data)	No data	noLOF	LOF	noLOF	NA	BS3_Supporting
R175C	NA	Partially functional	noLOF	noLOF	noLOF	NA	BS3_Supporting
R175D	AASub (no Kato data)	No data	LOF	LOF	LOF	NA	PS3_Supporting
R175E	AASub (no Kato data)	No data	LOF	LOF	LOF	NA	PS3_Supporting
R175F	AASub (no Kato data)	No data	LOF	LOF	LOF	NA	PS3_Supporting
R175G	NA	Non-functional	LOF	LOF	LOF	NA	PS3
R175H	NA	Non-functional	LOF	LOF	LOF	NA	PS3
R175I	AASub (no Kato data)	No data	LOF	noLOF	noLOF	NA	BS3_Supporting
R175K	AASub (no Kato data)	No data	LOF	LOF	noLOF	NA	PS3_Supporting
R175L	NA	Partially functional	LOF	noLOF	noLOF	NA	No evidence
R175M	AASub (no Kato data)	No data	LOF	noLOF	noLOF	NA	BS3_Supporting
R175N	AASub (no Kato data)	No data	LOF	LOF	noLOF	NA	PS3_Supporting
R175P	NA	Non-functional	LOF	noLOF	noLOF	NA	No evidence
R175Q	AASub (no Kato data)	No data	LOF	LOF	LOF	NA	PS3_Supporting
R175S	NA	Partially functional	LOF	noLOF	noLOF	NA	No evidence
R175T	AASub (no Kato data)	No data	noLOF	noLOF	noLOF	NA	BS3_Supporting
R175V	AASub (no Kato data)	No data	noLOF	noLOF	noLOF	NA	BS3_Supporting
R175W	AASub (no Kato data)	No data	LOF	LOF	LOF	NA	PS3_Supporting
R175Y	AASub (no Kato data)	No data	LOF	LOF	LOF	NA	PS3_Supporting
C176D	AASub (no Kato data)	No data	LOF	LOF	LOF	NA	PS3_Supporting
C176F	NA	Partially functional	LOF	LOF	LOF	NA	PS3_Moderate
C176G	NA	Non-functional	LOF	LOF	LOF	NA	PS3
C176H	AASub (no Kato data)	No data	LOF	LOF	LOF	NA	PS3_Supporting
C176I	AASub (no Kato data)	No data	LOF	LOF	LOF	NA	PS3_Supporting
C176L	AASub (no Kato data)	No data	LOF	LOF	LOF	NA	PS3_Supporting
C176N	AASub (no Kato data)	No data	LOF	LOF	LOF	NA	PS3_Supporting
C176R	NA	Non-functional	LOF	LOF	LOF	NA	PS3
C176S	NA	Non-functional	LOF	LOF	LOF	NA	PS3
C176T	AASub (no Kato data)	No data	LOF	LOF	LOF	NA	PS3_Supporting
C176V	AASub (no Kato data)	No data	LOF	LOF	LOF	NA	PS3_Supporting
C176W	NA	Non-functional	LOF	LOF	LOF	NA	PS3
C176Y	NA	Non-functional	LOF	LOF	LOF	NA	PS3
P177A	NA	Partially functional	noLOF	noLOF	noLOF	NA	BS3_Supporting
P177C	AASub (no Kato data)	No data	LOF	LOF	noLOF	NA	PS3_Supporting
P177D	AASub (no Kato data)	No data	LOF	LOF	LOF	NA	PS3_Supporting
P177F	AASub (no Kato data)	No data	LOF	LOF	noLOF	NA	PS3_Supporting
P177G	AASub (no Kato data)	No data	LOF	LOF	noLOF	NA	PS3_Supporting
P177H	NA	Partially functional	LOF	noLOF	noLOF	NA	No evidence
P177I	AASub (no Kato data)	No data	LOF	noLOF	noLOF	NA	BS3_Supporting
P177L	NA	Non-functional	LOF	noLOF	noLOF	NA	No evidence
P177N	AASub (no Kato data)	No data	LOF	LOF	LOF	NA	PS3_Supporting
P177Q	AASub (no Kato data)	No data	LOF	LOF	LOF	NA	PS3_Supporting
P177R	NA	Non-functional	LOF	LOF	LOF	NA	PS3
P177S	NA	Partially functional	LOF	noLOF	noLOF	NA	No evidence
P177T	NA	Partially functional	LOF	noLOF	noLOF	NA	No evidence
P177V	AASub (no Kato data)	No data	LOF	noLOF	LOF	NA	PS3_Supporting
P177Y	AASub (no Kato data)	No data	LOF	noLOF	noLOF	NA	BS3_Supporting
H178A	AASub (no Kato data)	No data	LOF	LOF	noLOF	NA	PS3_Supporting
H178C	AASub (no Kato data)	No data	LOF	noLOF	noLOF	NA	BS3_Supporting
H178D	NA	Non-functional	LOF	LOF	LOF	NA	PS3
H178E	AASub (no Kato data)	No data	LOF	LOF	LOF	NA	PS3_Supporting
H178F	AASub (no Kato data)	No data	noLOF	noLOF	noLOF	NA	BS3_Supporting
H178G	AASub (no Kato data)	No data	LOF	LOF	noLOF	NA	PS3_Supporting
H178I	AASub (no Kato data)	No data	LOF	noLOF	noLOF	NA	BS3_Supporting
H178K	AASub (no Kato data)	No data	LOF	LOF	noLOF	NA	PS3_Supporting
H178L	NA	Partially functional	noLOF	noLOF	noLOF	NA	BS3_Supporting
H178N	NA	Partially functional	LOF	noLOF	noLOF	NA	No evidence
H178P	NA	Non-functional	LOF	LOF	LOF	NA	PS3
H178Q	C>A	Non-functional	LOF	noLOF	LOF	NA	PS3
H178Q	C>G	Non-functional	LOF	noLOF	noLOF	NA	No evidence
H178R	NA	Partially functional	LOF	noLOF	noLOF	NA	No evidence
H178S	AASub (no Kato data)	No data	LOF	LOF	LOF	NA	PS3_Supporting
H178T	AASub (no Kato data)	No data	LOF	LOF	noLOF	NA	PS3_Supporting
H178V	AASub (no Kato data)	No data	noLOF	noLOF	noLOF	NA	BS3_Supporting
H178Y	NA	Partially functional	noLOF	noLOF	noLOF	NA	BS3_Supporting
H179A	AASub (no Kato data)	No data	LOF	LOF	LOF	NA	PS3_Supporting
H179C	AASub (no Kato data)	No data	LOF	LOF	LOF	NA	PS3_Supporting
H179D	NA	Partially functional	LOF	LOF	LOF	NA	PS3_Moderate
H179E	AASub (no Kato data)	No data	LOF	LOF	LOF	NA	PS3_Supporting
H179F	AASub (no Kato data)	No data	LOF	LOF	LOF	NA	PS3_Supporting
H179G	AASub (no Kato data)	No data	LOF	LOF	LOF	NA	PS3_Supporting
H179I	AASub (no Kato data)	No data	LOF	LOF	LOF	NA	PS3_Supporting
H179K	AASub (no Kato data)	No data	LOF	LOF	LOF	NA	PS3_Supporting
H179L	NA	Partially functional	LOF	LOF	LOF	NA	PS3_Moderate
H179N	NA	Partially functional	LOF	noLOF	LOF	NA	PS3_Moderate
H179P	NA	Partially functional	LOF	LOF	LOF	NA	PS3_Moderate
H179Q	NA	Non-functional	LOF	LOF	LOF	NA	PS3
H179R	NA	Non-functional	LOF	LOF	LOF	NA	PS3
H179S	AASub (no Kato data)	No data	LOF	LOF	LOF	NA	PS3_Supporting
H179T	AASub (no Kato data)	No data	LOF	LOF	LOF	NA	PS3_Supporting
H179V	AASub (no Kato data)	No data	LOF	LOF	LOF	NA	PS3_Supporting
H179Y	NA	Partially functional	LOF	LOF	LOF	NA	PS3_Moderate
E180A	NA	Partially functional	noLOF	LOF	noLOF	NA	No evidence
E180D	NA	Partially functional	LOF	noLOF	noLOF	NA	No evidence
E180G	NA	Partially functional	LOF	noLOF	noLOF	NA	No evidence
E180H	AASub (no Kato data)	No data	LOF	LOF	noLOF	NA	PS3_Supporting
E180K	NA	Partially functional	LOF	LOF	LOF	NA	PS3_Moderate
E180M	AASub (no Kato data)	No data	noLOF	LOF	noLOF	NA	BS3_Supporting
E180N	AASub (no Kato data)	No data	LOF	noLOF	noLOF	NA	BS3_Supporting
E180P	AASub (no Kato data)	No data	LOF	LOF	LOF	NA	PS3_Supporting
E180Q	NA	Partially functional	LOF	LOF	noLOF	NA	PS3_Moderate
E180R	AASub (no Kato data)	No data	LOF	LOF	noLOF	NA	PS3_Supporting
E180S	AASub (no Kato data)	No data	noLOF	noLOF	noLOF	NA	BS3_Supporting
E180T	AASub (no Kato data)	No data	noLOF	noLOF	noLOF	NA	BS3_Supporting
E180V	NA	Partially functional	LOF	LOF	noLOF	NA	PS3_Moderate
E180W	AASub (no Kato data)	No data	LOF	LOF	noLOF	NA	PS3_Supporting
E180Y	AASub (no Kato data)	No data	LOF	noLOF	noLOF	NA	BS3_Supporting
R181A	AASub (no Kato data)	No data	LOF	LOF	noLOF	NA	PS3_Supporting
R181C	NA	Partially functional	LOF	noLOF	noLOF	NA	No evidence
R181D	AASub (no Kato data)	No data	LOF	LOF	LOF	NA	PS3_Supporting
R181F	AASub (no Kato data)	No data	LOF	noLOF	noLOF	NA	BS3_Supporting
R181G	NA	Partially functional	LOF	noLOF	noLOF	NA	No evidence
R181H	NA	Partially functional	LOF	noLOF	noLOF	NA	No evidence
R181I	AASub (no Kato data)	No data	noLOF	noLOF	noLOF	NA	BS3_Supporting
R181L	NA	Partially functional	noLOF	noLOF	noLOF	NA	BS3_Supporting
R181N	AASub (no Kato data)	No data	LOF	LOF	noLOF	NA	PS3_Supporting
R181P	NA	Non-functional	LOF	LOF	LOF	NA	PS3
R181Q	AASub (no Kato data)	No data	noLOF	noLOF	noLOF	NA	BS3_Supporting
R181S	NA	Partially functional	LOF	noLOF	noLOF	NA	No evidence
R181T	AASub (no Kato data)	No data	LOF	noLOF	noLOF	NA	BS3_Supporting
R181V	AASub (no Kato data)	No data	LOF	LOF	noLOF	NA	PS3_Supporting
R181W	AASub (no Kato data)	No data	LOF	LOF	noLOF	NA	PS3_Supporting
R181Y	AASub (no Kato data)	No data	LOF	LOF	noLOF	NA	PS3_Supporting
C182A	AASub (no Kato data)	No data	noLOF	LOF	noLOF	NA	BS3_Supporting
C182F	NA	Functional	noLOF	noLOF	noLOF	NA	BS3
C182G	NA	Partially functional	noLOF	noLOF	noLOF	NA	BS3_Supporting
C182H	AASub (no Kato data)	No data	noLOF	LOF	noLOF	NA	BS3_Supporting
C182I	AASub (no Kato data)	No data	noLOF	noLOF	noLOF	NA	BS3_Supporting
C182L	AASub (no Kato data)	No data	noLOF	LOF	noLOF	NA	BS3_Supporting
C182N	AASub (no Kato data)	No data	noLOF	noLOF	noLOF	NA	BS3_Supporting
C182P	AASub (no Kato data)	No data	LOF	noLOF	noLOF	NA	BS3_Supporting
C182R	NA	Partially functional	noLOF	noLOF	noLOF	NA	BS3_Supporting
C182S	NA	Functional	noLOF	LOF	noLOF	NA	BS3
C182T	AASub (no Kato data)	No data	noLOF	noLOF	noLOF	NA	BS3_Supporting
C182V	AASub (no Kato data)	No data	noLOF	noLOF	noLOF	NA	BS3_Supporting
C182W	NA	Functional	noLOF	noLOF	noLOF	NA	BS3
C182Y	NA	Partially functional	noLOF	noLOF	noLOF	NA	BS3_Supporting
S183A	NA	Functional	noLOF	noLOF	noLOF	NA	BS3
S183C	AASub (no Kato data)	No data	noLOF	noLOF	noLOF	NA	BS3_Supporting
S183E	AASub (no Kato data)	No data	noLOF	noLOF	noLOF	NA	BS3_Supporting
S183F	AASub (no Kato data)	No data	noLOF	noLOF	noLOF	NA	BS3_Supporting
S183G	AASub (no Kato data)	No data	noLOF	noLOF	noLOF	NA	BS3_Supporting
S183I	AASub (no Kato data)	No data	noLOF	noLOF	noLOF	NA	BS3_Supporting
S183K	AASub (no Kato data)	No data	noLOF	noLOF	noLOF	NA	BS3_Supporting
S183L	NA	Functional	noLOF	LOF	noLOF	NA	BS3
S183P	NA	Functional	noLOF	LOF	noLOF	NA	BS3
S183Q	AASub (no Kato data)	No data	noLOF	LOF	noLOF	NA	BS3_Supporting
S183R	AASub (no Kato data)	No data	noLOF	noLOF	noLOF	NA	BS3_Supporting
S183T	NA	Functional	noLOF	noLOF	NA	NA	BS3
S183V	AASub (no Kato data)	No data	noLOF	noLOF	noLOF	NA	BS3_Supporting
S183W	AASub (no Kato data)	No data	noLOF	noLOF	noLOF	NA	BS3_Supporting
S183Y	AASub (no Kato data)	No data	noLOF	LOF	noLOF	NA	BS3_Supporting
D184A	NA	Functional	noLOF	noLOF	noLOF	NA	BS3
D184C	AASub (no Kato data)	No data	LOF	LOF	noLOF	NA	PS3_Supporting
D184E	NA	Partially functional	noLOF	noLOF	noLOF	NA	BS3_Supporting
D184F	AASub (no Kato data)	No data	noLOF	noLOF	noLOF	NA	BS3_Supporting
D184G	NA	Functional	noLOF	noLOF	noLOF	NA	BS3
D184H	NA	Partially functional	noLOF	noLOF	noLOF	NA	BS3_Supporting
D184I	AASub (no Kato data)	No data	noLOF	LOF	noLOF	NA	BS3_Supporting
D184K	AASub (no Kato data)	No data	noLOF	noLOF	noLOF	NA	BS3_Supporting
D184L	AASub (no Kato data)	No data	noLOF	noLOF	noLOF	NA	BS3_Supporting
D184N	NA	Partially functional	noLOF	LOF	noLOF	NA	No evidence
D184P	AASub (no Kato data)	No data	noLOF	LOF	noLOF	NA	BS3_Supporting
D184Q	AASub (no Kato data)	No data	noLOF	LOF	noLOF	NA	BS3_Supporting
D184R	AASub (no Kato data)	No data	noLOF	LOF	noLOF	NA	BS3_Supporting
D184S	AASub (no Kato data)	No data	LOF	LOF	noLOF	NA	PS3_Supporting
D184T	AASub (no Kato data)	No data	noLOF	LOF	noLOF	NA	BS3_Supporting
D184V	NA	Functional	noLOF	LOF	noLOF	NA	BS3
D184Y	NA	Functional	noLOF	noLOF	noLOF	NA	BS3
S185A	AASub (no Kato data)	No data	noLOF	LOF	noLOF	NA	BS3_Supporting
S185C	NA	Partially functional	noLOF	noLOF	noLOF	NA	BS3_Supporting
S185D	AASub (no Kato data)	No data	noLOF	noLOF	noLOF	NA	BS3_Supporting
S185F	AASub (no Kato data)	No data	noLOF	noLOF	noLOF	NA	BS3_Supporting
S185G	NA	Partially functional	noLOF	noLOF	noLOF	NA	BS3_Supporting
S185H	AASub (no Kato data)	No data	noLOF	noLOF	noLOF	NA	BS3_Supporting
S185I	NA	Functional	noLOF	noLOF	noLOF	NA	BS3
S185K	AASub (no Kato data)	No data	noLOF	noLOF	noLOF	NA	BS3_Supporting
S185L	AASub (no Kato data)	No data	noLOF	noLOF	noLOF	NA	BS3_Supporting
S185M	AASub (no Kato data)	No data	noLOF	noLOF	noLOF	NA	BS3_Supporting
S185N	NA	Functional	noLOF	noLOF	noLOF	NA	BS3
S185P	AASub (no Kato data)	No data	noLOF	noLOF	noLOF	NA	BS3_Supporting
S185R	NA	Functional	noLOF	noLOF	noLOF	NA	BS3
S185T	NA	Functional	noLOF	LOF	noLOF	NA	BS3
S185V	AASub (no Kato data)	No data	noLOF	noLOF	noLOF	NA	BS3_Supporting
S185W	AASub (no Kato data)	No data	noLOF	noLOF	noLOF	NA	BS3_Supporting
S185Y	AASub (no Kato data)	No data	noLOF	noLOF	noLOF	NA	BS3_Supporting
D186A	NA	Functional	noLOF	noLOF	noLOF	NA	BS3
D186C	AASub (no Kato data)	No data	LOF	noLOF	noLOF	NA	BS3_Supporting
D186E	NA	Functional	noLOF	noLOF	noLOF	NA	BS3
D186F	AASub (no Kato data)	No data	noLOF	noLOF	noLOF	NA	BS3_Supporting
D186G	NA	Functional	noLOF	noLOF	noLOF	NA	BS3
D186H	NA	Partially functional	noLOF	noLOF	noLOF	NA	BS3_Supporting
D186I	AASub (no Kato data)	No data	noLOF	LOF	noLOF	NA	BS3_Supporting
D186K	AASub (no Kato data)	No data	noLOF	noLOF	noLOF	NA	BS3_Supporting
D186L	AASub (no Kato data)	No data	noLOF	noLOF	noLOF	NA	BS3_Supporting
D186N	NA	Functional	noLOF	noLOF	noLOF	NA	BS3
D186P	AASub (no Kato data)	No data	noLOF	noLOF	noLOF	NA	BS3_Supporting
D186Q	AASub (no Kato data)	No data	noLOF	LOF	noLOF	NA	BS3_Supporting
D186R	AASub (no Kato data)	No data	noLOF	LOF	noLOF	NA	BS3_Supporting
D186S	AASub (no Kato data)	No data	noLOF	noLOF	noLOF	NA	BS3_Supporting
D186T	AASub (no Kato data)	No data	noLOF	noLOF	noLOF	NA	BS3_Supporting
D186V	NA	Functional	noLOF	noLOF	noLOF	NA	BS3
D186Y	NA	Partially functional	noLOF	noLOF	noLOF	NA	BS3_Supporting
G187A	NA	Partially functional	LOF	noLOF	noLOF	NA	No evidence
G187C	NA	Partially functional	LOF	noLOF	noLOF	NA	No evidence
G187D	c.560G>A	Partially functional	noLOF	noLOF	noLOF	NA	BS3_Supporting
G187D	c.560_561inv	Partially functional	LOF	noLOF	noLOF	NA	No evidence
G187E	AASub (no Kato data)	No data	LOF	noLOF	noLOF	NA	BS3_Supporting
G187F	AASub (no Kato data)	No data	NA	noLOF	noLOF	NA	BS3_Supporting
G187H	AASub (no Kato data)	No data	NA	noLOF	noLOF	NA	BS3_Supporting
G187I	AASub (no Kato data)	No data	NA	noLOF	noLOF	NA	BS3_Supporting
G187L	AASub (no Kato data)	No data	NA	noLOF	noLOF	NA	BS3_Supporting
G187N	AASub (no Kato data)	No data	NA	noLOF	noLOF	NA	BS3_Supporting
G187P	AASub (no Kato data)	No data	NA	noLOF	noLOF	NA	BS3_Supporting
G187R	NA	Functional	LOF	noLOF	noLOF	NA	BS3
G187S	NA	Functional	LOF	noLOF	noLOF	NA	BS3
G187T	AASub (no Kato data)	No data	NA	noLOF	noLOF	NA	BS3_Supporting
G187V	NA	Partially functional	LOF	LOF	noLOF	NA	PS3_Moderate
G187W	AASub (no Kato data)	No data	NA	LOF	noLOF	NA	No evidence
G187Y	AASub (no Kato data)	No data	NA	noLOF	noLOF	NA	BS3_Supporting
L188A	AASub (no Kato data)	No data	noLOF	noLOF	noLOF	NA	BS3_Supporting
L188E	AASub (no Kato data)	No data	LOF	noLOF	noLOF	NA	BS3_Supporting
L188F	AASub (no Kato data)	No data	noLOF	noLOF	noLOF	NA	BS3_Supporting
L188G	AASub (no Kato data)	No data	noLOF	LOF	noLOF	NA	BS3_Supporting
L188H	AASub (no Kato data)	No data	noLOF	noLOF	noLOF	NA	BS3_Supporting
L188I	AASub (no Kato data)	No data	noLOF	noLOF	noLOF	NA	BS3_Supporting
L188K	AASub (no Kato data)	No data	LOF	noLOF	noLOF	NA	BS3_Supporting
L188M	NA	Partially functional	noLOF	noLOF	noLOF	NA	BS3_Supporting
L188P	NA	Partially functional	noLOF	noLOF	noLOF	NA	BS3_Supporting
L188Q	NA	Partially functional	noLOF	noLOF	noLOF	NA	BS3_Supporting
L188R	NA	Partially functional	noLOF	noLOF	noLOF	NA	BS3_Supporting
L188S	AASub (no Kato data)	No data	noLOF	LOF	noLOF	NA	BS3_Supporting
L188T	AASub (no Kato data)	No data	noLOF	noLOF	noLOF	NA	BS3_Supporting
L188V	NA	Functional	noLOF	noLOF	noLOF	NA	BS3
L188W	AASub (no Kato data)	No data	noLOF	LOF	noLOF	NA	BS3_Supporting
A189C	AASub (no Kato data)	No data	noLOF	noLOF	noLOF	NA	BS3_Supporting
A189D	NA	Partially functional	LOF	noLOF	noLOF	NA	No evidence
A189E	AASub (no Kato data)	No data	LOF	noLOF	noLOF	NA	BS3_Supporting
A189F	AASub (no Kato data)	No data	noLOF	noLOF	noLOF	NA	BS3_Supporting
A189G	NA	Partially functional	LOF	LOF	noLOF	NA	PS3_Moderate
A189H	AASub (no Kato data)	No data	noLOF	LOF	noLOF	NA	BS3_Supporting
A189I	AASub (no Kato data)	No data	noLOF	noLOF	noLOF	NA	BS3_Supporting
A189L	AASub (no Kato data)	No data	LOF	noLOF	noLOF	NA	BS3_Supporting
A189N	AASub (no Kato data)	No data	LOF	LOF	LOF	NA	PS3_Supporting
A189P	NA	Partially functional	LOF	LOF	noLOF	NA	PS3_Moderate
A189R	AASub (no Kato data)	No data	LOF	LOF	LOF	NA	PS3_Supporting
A189S	NA	Partially functional	noLOF	noLOF	noLOF	NA	BS3_Supporting
A189T	NA	Partially functional	noLOF	noLOF	noLOF	NA	BS3_Supporting
A189V	NA	Functional	noLOF	noLOF	noLOF	NA	BS3
A189Y	AASub (no Kato data)	No data	LOF	LOF	noLOF	NA	PS3_Supporting
P190A	NA	Partially functional	LOF	noLOF	noLOF	NA	No evidence
P190C	AASub (no Kato data)	No data	LOF	LOF	LOF	NA	PS3_Supporting
P190D	AASub (no Kato data)	No data	LOF	LOF	noLOF	NA	PS3_Supporting
P190F	AASub (no Kato data)	No data	LOF	noLOF	noLOF	NA	BS3_Supporting
P190G	AASub (no Kato data)	No data	LOF	LOF	noLOF	NA	PS3_Supporting
P190H	NA	Partially functional	noLOF	noLOF	noLOF	NA	BS3_Supporting
P190I	AASub (no Kato data)	No data	LOF	LOF	LOF	NA	PS3_Supporting
P190L	NA	Partially functional	LOF	LOF	LOF	NA	PS3_Moderate
P190N	AASub (no Kato data)	No data	noLOF	noLOF	noLOF	NA	BS3_Supporting
P190Q	AASub (no Kato data)	No data	LOF	LOF	LOF	NA	PS3_Supporting
P190R	NA	Partially functional	LOF	LOF	noLOF	NA	PS3_Moderate
P190S	NA	Partially functional	LOF	noLOF	noLOF	NA	No evidence
P190T	NA	Partially functional	LOF	LOF	LOF	NA	PS3_Moderate
P190V	AASub (no Kato data)	No data	LOF	LOF	LOF	NA	PS3_Supporting
P190Y	AASub (no Kato data)	No data	noLOF	noLOF	noLOF	NA	BS3_Supporting
P191A	NA	Functional	noLOF	noLOF	noLOF	NA	BS3
P191C	AASub (no Kato data)	No data	noLOF	noLOF	noLOF	NA	BS3_Supporting
P191D	AASub (no Kato data)	No data	LOF	noLOF	noLOF	NA	BS3_Supporting
P191F	AASub (no Kato data)	No data	LOF	noLOF	noLOF	NA	BS3_Supporting
P191G	AASub (no Kato data)	No data	LOF	noLOF	noLOF	NA	BS3_Supporting
P191H	NA	Partially functional	noLOF	noLOF	noLOF	NA	BS3_Supporting
P191I	AASub (no Kato data)	No data	noLOF	noLOF	noLOF	NA	BS3_Supporting
P191L	NA	Partially functional	noLOF	LOF	noLOF	NA	No evidence
P191N	AASub (no Kato data)	No data	noLOF	noLOF	noLOF	NA	BS3_Supporting
P191Q	AASub (no Kato data)	No data	noLOF	noLOF	noLOF	NA	BS3_Supporting
P191R	NA	Functional	noLOF	noLOF	noLOF	NA	BS3
P191S	NA	Functional	noLOF	LOF	noLOF	NA	BS3
P191T	NA	Functional	noLOF	noLOF	noLOF	NA	BS3
P191V	AASub (no Kato data)	No data	noLOF	noLOF	noLOF	NA	BS3_Supporting
P191Y	AASub (no Kato data)	No data	LOF	noLOF	noLOF	NA	BS3_Supporting
Q192A	AASub (no Kato data)	No data	noLOF	noLOF	noLOF	NA	BS3_Supporting
Q192D	AASub (no Kato data)	No data	noLOF	noLOF	noLOF	NA	BS3_Supporting
Q192E	NA	Functional	noLOF	noLOF	noLOF	NA	BS3
Q192G	AASub (no Kato data)	No data	noLOF	noLOF	noLOF	NA	BS3_Supporting
Q192H	NA	Functional	noLOF	noLOF	noLOF	NA	BS3
Q192K	NA	Functional	noLOF	noLOF	noLOF	NA	BS3
Q192L	NA	Functional	noLOF	noLOF	noLOF	NA	BS3
Q192N	AASub (no Kato data)	No data	noLOF	noLOF	noLOF	NA	BS3_Supporting
Q192P	NA	Functional	noLOF	noLOF	noLOF	NA	BS3
Q192R	NA	Functional	noLOF	noLOF	noLOF	NA	BS3
Q192S	AASub (no Kato data)	No data	noLOF	LOF	noLOF	NA	BS3_Supporting
Q192T	AASub (no Kato data)	No data	noLOF	noLOF	noLOF	NA	BS3_Supporting
Q192V	AASub (no Kato data)	No data	LOF	noLOF	noLOF	NA	BS3_Supporting
Q192W	AASub (no Kato data)	No data	noLOF	noLOF	noLOF	NA	BS3_Supporting
Q192Y	AASub (no Kato data)	No data	noLOF	noLOF	LOF	NA	BS3_Supporting
[truncated: 2,196 more rows]
